# Supplementary material for: SOX17 integrates HOXA and arterial programs in hemogenic endothelium to drive definitive lympho-myeloid hematopoiesis
Source: Cell Rep. Author manuscript; Available in PMC 2021 Mar 24. (PMC7988717; doi:10.1016/j.celrep.2021.108758)
Supplement: 2 [file NIHMS1674683-supplement-2.xlsx]

## Sheet: Sheet1
Enriched KEGG terms from day 4 HE RNAseq
gene set name	up-regulated in	adjusted p-value
KEGG_AXON_GUIDANCE	DOX+	2.10837179648431e-8
KEGG_CELL_ADHESION_MOLECULES_CAMS	DOX+	2.10837179648431e-8
KEGG_GLYCOSAMINOGLYCAN_BIOSYNTHESIS_CHONDROITIN_SULFATE	DOX+	2.10837179648431e-8
KEGG_RIBOSOME	DOX-	6.73770384348161e-8
KEGG_ECM_RECEPTOR_INTERACTION	DOX+	1.00763e-06
KEGG_BASAL_CELL_CARCINOMA	DOX+	4.48645e-06
KEGG_GLYCOSAMINOGLYCAN_BIOSYNTHESIS_HEPARAN_SULFATE	DOX+	5.33193e-05
KEGG_HEDGEHOG_SIGNALING_PATHWAY	DOX+	0.000133684
KEGG_AMINOACYL_TRNA_BIOSYNTHESIS	DOX-	0.000276991
KEGG_FOCAL_ADHESION	DOX+	0.00051598
KEGG_VALINE_LEUCINE_AND_ISOLEUCINE_DEGRADATION	DOX-	0.00140173
KEGG_PROPANOATE_METABOLISM	DOX-	0.00215686
KEGG_MELANOGENESIS	DOX+	0.00215686
KEGG_GAP_JUNCTION	DOX+	0.00224193
KEGG_GLYCOSPHINGOLIPID_BIOSYNTHESIS_LACTO_AND_NEOLACTO_SERIES	DOX+	0.00238555
KEGG_OXIDATIVE_PHOSPHORYLATION	DOX-	0.00314894
KEGG_ARRHYTHMOGENIC_RIGHT_VENTRICULAR_CARDIOMYOPATHY_ARVC	DOX+	0.00328106
KEGG_RNA_DEGRADATION	DOX-	0.00328106
KEGG_TGF_BETA_SIGNALING_PATHWAY	DOX+	0.00328852
KEGG_SPLICEOSOME	DOX-	0.00328852
KEGG_MELANOMA	DOX+	0.00328852
KEGG_PATHWAYS_IN_CANCER	DOX+	0.00460277
KEGG_RNA_POLYMERASE	DOX-	0.00460277
KEGG_PEROXISOME	DOX-	0.00602466
KEGG_PYRUVATE_METABOLISM	DOX-	0.00668518
KEGG_FRUCTOSE_AND_MANNOSE_METABOLISM	DOX-	0.00854932
KEGG_GLYCOLYSIS_GLUCONEOGENESIS	DOX-	0.00911839
KEGG_PROSTATE_CANCER	DOX+	0.0103295
KEGG_NOTCH_SIGNALING_PATHWAY	DOX+	0.0103295
KEGG_ONE_CARBON_POOL_BY_FOLATE	DOX-	0.011069
KEGG_HUNTINGTONS_DISEASE	DOX-	0.011069
KEGG_DORSO_VENTRAL_AXIS_FORMATION	DOX+	0.011069
KEGG_DILATED_CARDIOMYOPATHY	DOX+	0.0116767
KEGG_CITRATE_CYCLE_TCA_CYCLE	DOX-	0.012849
KEGG_VALINE_LEUCINE_AND_ISOLEUCINE_BIOSYNTHESIS	DOX-	0.0279218
KEGG_ENDOMETRIAL_CANCER	DOX+	0.0316928
KEGG_GNRH_SIGNALING_PATHWAY	DOX+	0.0376102
KEGG_WNT_SIGNALING_PATHWAY	DOX+	0.0389583
KEGG_GLYCOSPHINGOLIPID_BIOSYNTHESIS_GANGLIO_SERIES	DOX+	0.0398934
KEGG_RENAL_CELL_CARCINOMA	DOX+	0.0470998
