# Supplementary material for: SOX17 integrates HOXA and arterial programs in hemogenic endothelium to drive definitive lympho-myeloid hematopoiesis
Source: Cell Rep. Author manuscript; Available in PMC 2021 Mar 24. (PMC7988717; doi:10.1016/j.celrep.2021.108758)
Supplement: 3 [file NIHMS1674683-supplement-3.xlsx]

## Sheet: Sheet1
DOX+ specific open chromatic regions from ATAC-seq
peak	range	type	gene name	gene ID
D4pDOX_1	chr1:1049789-1049958	intron	AGRN	ENSG00000188157.14
D4pDOX_10	chr1:6517580-6517786	intron	PLEKHG5	ENSG00000171680.21
D4pDOX_100	chr1:59078034-59078350	distal
D4pDOX_1000	chr3:37096328-37096589	intron	LRRFIP2	ENSG00000093167.17
D4pDOX_1001	chr3:37954284-37954360	intron	CTDSPL	ENSG00000144677.14
D4pDOX_1002	chr3:37961719-37961966	intron	CTDSPL	ENSG00000144677.14
D4pDOX_1003	chr3:37968946-37969109	intron	CTDSPL	ENSG00000144677.14
D4pDOX_1004	chr3:38327689-38327934	distal
D4pDOX_1005	chr3:38623616-38623808	intron	SCN5A	ENSG00000183873.15
D4pDOX_1006	chr3:39207893-39208093	distal
D4pDOX_1007	chr3:39911763-39911969	intron	MYRIP	ENSG00000170011.13
D4pDOX_1008	chr3:40497233-40497649	distal
D4pDOX_1009	chr3:41162282-41162529	distal
D4pDOX_101	chr1:59272698-59272868	distal
D4pDOX_1010	chr3:41286438-41286650	intron	ULK4	ENSG00000168038.10
D4pDOX_1011	chr3:41734742-41734985	intron	ULK4	ENSG00000168038.10
D4pDOX_1012	chr3:43162134-43162391	distal
D4pDOX_1013	chr3:43477607-43477916	intron	ANO10	ENSG00000160746.12
D4pDOX_1014	chr3:43606333-43606617	intron	ANO10	ENSG00000160746.12
D4pDOX_1015	chr3:43786275-43786517	distal
D4pDOX_1016	chr3:45712538-45712782	intron	SACM1L	ENSG00000211456.10
D4pDOX_1017	chr3:46663846-46664062	distal
D4pDOX_1018	chr3:46947353-46947543	intron	CCDC12	ENSG00000160799.11
D4pDOX_1019	chr3:48039271-48039494	intron	MAP4	ENSG00000047849.21
D4pDOX_102	chr1:59730963-59731120	intron	FGGY	ENSG00000172456.17
D4pDOX_1020	chr3:48287682-48287956	intron	ZNF589	ENSG00000164048.13
D4pDOX_1021	chr3:48919330-48919530	intron	ARIH2	ENSG00000177479.19
D4pDOX_1022	chr3:49991288-49991582	intron	RBM6	ENSG00000004534.14
D4pDOX_1023	chr3:50616020-50616245	intron	MAPKAPK3	ENSG00000114738.10
D4pDOX_1024	chr3:50803747-50803960	intron	DOCK3	ENSG00000088538.12
D4pDOX_1025	chr3:52039966-52040184	distal
D4pDOX_1026	chr3:52388462-52388653	intron	DNAH1	ENSG00000114841.17
D4pDOX_1027	chr3:52533819-52534051	intron	NT5DC2	ENSG00000168268.10
D4pDOX_1028	chr3:53120465-53120665	intron	RFT1	ENSG00000163933.9
D4pDOX_1029	chr3:53259712-53259938	promoter	TKT	ENSG00000163931.15
D4pDOX_103	chr1:60413675-60413990	distal
D4pDOX_1030	chr3:53355183-53355385	intron	CACNA1D	ENSG00000157388.15
D4pDOX_1031	chr3:53535119-53535349	intron	CACNA1D	ENSG00000157388.15
D4pDOX_1032	chr3:54304108-54304353	intron	CACNA2D3	ENSG00000157445.14
D4pDOX_1033	chr3:54956254-54956473	intron	CACNA2D3,LRTM1	ENSG00000157445.14,ENSG00000144771.7
D4pDOX_1034	chr3:55620500-55620738	intron	ERC2	ENSG00000187672.12
D4pDOX_1035	chr3:56339498-56339688	intron	ERC2	ENSG00000187672.12
D4pDOX_1036	chr3:56840470-56840647	intron	ARHGEF3	ENSG00000163947.11
D4pDOX_1037	chr3:57079250-57079410	promoter	ARHGEF3	ENSG00000163947.11
D4pDOX_1038	chr3:57300903-57301103	intron	DNAH12	ENSG00000174844.14
D4pDOX_1039	chr3:57998740-57998926	distal
D4pDOX_104	chr1:60423448-60423755	distal
D4pDOX_1040	chr3:60932254-60932548	intron	FHIT	ENSG00000189283.9
D4pDOX_1041	chr3:61009119-61009361	intron	FHIT	ENSG00000189283.9
D4pDOX_1042	chr3:62454947-62455233	intron	CADPS	ENSG00000163618.17
D4pDOX_1043	chr3:63199629-63199829	distal
D4pDOX_1044	chr3:63662592-63662792	intron	SNTN	ENSG00000188817.7
D4pDOX_1045	chr3:64417933-64418131	intron	PRICKLE2	ENSG00000163637.12
D4pDOX_1046	chr3:64642826-64643086	intron	ADAMTS9	ENSG00000163638.13
D4pDOX_1047	chr3:64650363-64650586	exon	ADAMTS9	ENSG00000163638.13
D4pDOX_1048	chr3:64867327-64867583	distal
D4pDOX_1049	chr3:64926319-64926553	distal
D4pDOX_105	chr1:60870416-60870648	intron	NFIA	ENSG00000162599.15
D4pDOX_1050	chr3:64988302-64988529	distal
D4pDOX_1051	chr3:65855132-65855332	intron	MAGI1	ENSG00000151276.23
D4pDOX_1052	chr3:67444133-67444337	intron	SUCLG2	ENSG00000172340.14
D4pDOX_1053	chr3:67990404-67990675	distal
D4pDOX_1054	chr3:68764625-68764871	intron	FAM19A4	ENSG00000163377.15
D4pDOX_1055	chr3:68953917-68954269	distal
D4pDOX_1056	chr3:69352369-69352653	intron	FRMD4B	ENSG00000114541.14
D4pDOX_1057	chr3:69353517-69353765	intron	FRMD4B	ENSG00000114541.14
D4pDOX_1058	chr3:70000872-70001123	distal
D4pDOX_1059	chr3:70933120-70933339	distal
D4pDOX_106	chr1:62110726-62110895	intron	PATJ	ENSG00000132849.19
D4pDOX_1060	chr3:72505283-72505520	distal
D4pDOX_1061	chr3:72616556-72616821	distal
D4pDOX_1062	chr3:72727944-72728236	distal
D4pDOX_1063	chr3:72729238-72729469	distal
D4pDOX_1064	chr3:73154448-73154691	distal
D4pDOX_1065	chr3:73687740-73687897	distal
D4pDOX_1066	chr3:74035060-74035389	distal
D4pDOX_1067	chr3:76561592-76561792	intron	ROBO2	ENSG00000185008.17
D4pDOX_1068	chr3:76651844-76652077	intron	ROBO2	ENSG00000185008.17
D4pDOX_1069	chr3:76805811-76806077	intron	ROBO2	ENSG00000185008.17
D4pDOX_107	chr1:62129351-62129563	intron	PATJ	ENSG00000132849.19
D4pDOX_1070	chr3:77164483-77164885	intron	ROBO2	ENSG00000185008.17
D4pDOX_1071	chr3:77795100-77795333	distal
D4pDOX_1072	chr3:78268934-78269140	distal
D4pDOX_1073	chr3:78645833-78646060	intron	ROBO1	ENSG00000169855.19
D4pDOX_1074	chr3:78728893-78729135	intron	ROBO1	ENSG00000169855.19
D4pDOX_1075	chr3:78738002-78738311	intron	ROBO1	ENSG00000169855.19
D4pDOX_1076	chr3:78894856-78895056	intron	ROBO1	ENSG00000169855.19
D4pDOX_1077	chr3:78967206-78967405	intron	ROBO1	ENSG00000169855.19
D4pDOX_1078	chr3:80384735-80385184	distal
D4pDOX_1079	chr3:81105865-81106256	distal
D4pDOX_108	chr1:62393407-62393607	distal
D4pDOX_1080	chr3:81437746-81437960	distal
D4pDOX_1081	chr3:81732891-81733118	intron	GBE1	ENSG00000114480.12
D4pDOX_1082	chr3:85576227-85576427	intron	CADM2	ENSG00000175161.13
D4pDOX_1083	chr3:86653892-86654128	distal
D4pDOX_1084	chr3:87168001-87168214	distal
D4pDOX_1085	chr3:89260800-89261033	intron	EPHA3	ENSG00000044524.10
D4pDOX_1086	chr3:90033286-90033574	distal
D4pDOX_1087	chr3:94414600-94414800	distal
D4pDOX_1088	chr3:94460968-94461271	distal
D4pDOX_1089	chr3:94966698-94966901	distal
D4pDOX_109	chr1:62720963-62721336	distal
D4pDOX_1090	chr3:96734391-96734670	distal
D4pDOX_1091	chr3:97579436-97579661	intron	EPHA6	ENSG00000080224.17
D4pDOX_1092	chr3:98437832-98438021	distal
D4pDOX_1093	chr3:99088868-99089172	distal
D4pDOX_1094	chr3:99678314-99678467	intron	COL8A1	ENSG00000144810.15
D4pDOX_1095	chr3:100682168-100682327	intron	ADGRG7	ENSG00000144820.7
D4pDOX_1096	chr3:100761334-100761534	intron	ABI3BP	ENSG00000154175.16
D4pDOX_1097	chr3:100776753-100776953	intron	ABI3BP	ENSG00000154175.16
D4pDOX_1098	chr3:101196140-101196313	distal
D4pDOX_1099	chr3:101551533-101551817	distal
D4pDOX_11	chr1:6715164-6715420	distal
D4pDOX_110	chr1:62760079-62760317	distal
D4pDOX_1100	chr3:101892218-101892455	distal
D4pDOX_1101	chr3:101970858-101971140	distal
D4pDOX_1102	chr3:102183702-102183917	intron	ZPLD1	ENSG00000170044.8
D4pDOX_1103	chr3:102722312-102722477	distal
D4pDOX_1104	chr3:104460762-104460994	distal
D4pDOX_1105	chr3:105427360-105427615	intron	ALCAM	ENSG00000170017.12
D4pDOX_1106	chr3:106459149-106459350	distal
D4pDOX_1107	chr3:106965958-106966109	distal
D4pDOX_1108	chr3:107285244-107285509	distal
D4pDOX_1109	chr3:107835103-107835328	distal
D4pDOX_111	chr1:62760542-62760814	distal
D4pDOX_1110	chr3:108099340-108099617	distal
D4pDOX_1111	chr3:108645433-108645705	intron	DZIP3	ENSG00000198919.12
D4pDOX_1112	chr3:109098362-109098620	intron	MORC1	ENSG00000114487.9
D4pDOX_1113	chr3:109113192-109113386	intron	MORC1	ENSG00000114487.9
D4pDOX_1114	chr3:110881102-110881302	distal
D4pDOX_1115	chr3:111237326-111237454	distal
D4pDOX_1116	chr3:111735432-111735650	intron	PLCXD2,PHLDB2	ENSG00000240891.7,ENSG00000144824.20
D4pDOX_1117	chr3:112090606-112090819	intron	C3orf52	ENSG00000114529.12
D4pDOX_1118	chr3:113124347-113124591	distal
D4pDOX_1119	chr3:113132644-113132943	distal
D4pDOX_112	chr1:63787963-63788164	intron	ROR1	ENSG00000185483.11
D4pDOX_1120	chr3:113288176-113288346	distal
D4pDOX_1121	chr3:114022232-114022441	intron	CCDC191	ENSG00000163617.10
D4pDOX_1122	chr3:114339082-114339226	exon	ZBTB20	ENSG00000181722.16
D4pDOX_1123	chr3:114566419-114566580	intron	ZBTB20	ENSG00000181722.16
D4pDOX_1124	chr3:114624102-114624331	intron	ZBTB20	ENSG00000181722.16
D4pDOX_1125	chr3:114665971-114666243	intron	ZBTB20	ENSG00000181722.16
D4pDOX_1126	chr3:114706674-114706899	intron	ZBTB20	ENSG00000181722.16
D4pDOX_1127	chr3:114827641-114827807	intron	ZBTB20	ENSG00000181722.16
D4pDOX_1128	chr3:115270923-115271151	distal
D4pDOX_1129	chr3:115321571-115321800	distal
D4pDOX_113	chr1:64137172-64137432	intron	ROR1	ENSG00000185483.11
D4pDOX_1130	chr3:115341233-115341530	distal
D4pDOX_1131	chr3:115986715-115986825	intron	LSAMP	ENSG00000185565.11
D4pDOX_1132	chr3:116114181-116114376	intron	LSAMP	ENSG00000185565.11
D4pDOX_1133	chr3:116423500-116423684	intron	LSAMP	ENSG00000185565.11
D4pDOX_1134	chr3:116755970-116756293	distal
D4pDOX_1135	chr3:117669278-117669488	distal
D4pDOX_1136	chr3:117692523-117692541	distal
D4pDOX_1137	chr3:117977862-117978071	distal
D4pDOX_1138	chr3:118105072-118105388	distal
D4pDOX_1139	chr3:118938557-118938658	intron	IGSF11	ENSG00000144847.12
D4pDOX_114	chr1:64581645-64581977	intron	CACHD1	ENSG00000158966.13
D4pDOX_1140	chr3:120129705-120129905	distal
D4pDOX_1141	chr3:121914627-121914817	intron	SLC15A2	ENSG00000163406.10
D4pDOX_1142	chr3:121938199-121938393	intron	SLC15A2	ENSG00000163406.10
D4pDOX_1143	chr3:122022089-122022134	exon	ILDR1	ENSG00000145103.12
D4pDOX_1144	chr3:122799443-122799674	intron	DIRC2	ENSG00000138463.8
D4pDOX_1145	chr3:122913170-122913317	intron	SEMA5B	ENSG00000082684.14
D4pDOX_1146	chr3:123692128-123692438	intron	MYLK	ENSG00000065534.18
D4pDOX_1147	chr3:123782581-123782793	intron	MYLK	ENSG00000065534.18
D4pDOX_1148	chr3:123783944-123784179	intron	MYLK	ENSG00000065534.18
D4pDOX_1149	chr3:123789721-123790179	intron	MYLK	ENSG00000065534.18
D4pDOX_115	chr1:64933334-64933538	intron	JAK1	ENSG00000162434.11
D4pDOX_1150	chr3:124267522-124267789	intron	KALRN	ENSG00000160145.15
D4pDOX_1151	chr3:124390783-124391038	intron	KALRN	ENSG00000160145.15
D4pDOX_1152	chr3:124492878-124493073	intron	KALRN	ENSG00000160145.15
D4pDOX_1153	chr3:125052801-125053002	intron	HEG1	ENSG00000173706.12
D4pDOX_1154	chr3:125929227-125929432	exon	ALG1L	ENSG00000189366.9
D4pDOX_1155	chr3:126364977-126365204	distal
D4pDOX_1156	chr3:126934291-126934507	intron	CHCHD6	ENSG00000159685.10
D4pDOX_1157	chr3:127480309-127480656	distal
D4pDOX_1158	chr3:127655835-127656016	intron	PODXL2	ENSG00000114631.10
D4pDOX_1159	chr3:127697934-127698134	intron	MGLL	ENSG00000074416.13
D4pDOX_116	chr1:65090535-65090873	distal
D4pDOX_1160	chr3:128524940-128525221	distal
D4pDOX_1161	chr3:129466919-129467081	intron	IFT122	ENSG00000163913.11
D4pDOX_1162	chr3:129627484-129627493	distal
D4pDOX_1163	chr3:131162416-131162630	intron	NEK11	ENSG00000114670.13
D4pDOX_1164	chr3:131477833-131478055	intron	MRPL3	ENSG00000114686.8
D4pDOX_1165	chr3:131972667-131972840	intron	CPNE4	ENSG00000196353.11
D4pDOX_1166	chr3:133478752-133478961	distal
D4pDOX_1167	chr3:133987251-133987517	intron	SLCO2A1	ENSG00000174640.12
D4pDOX_1168	chr3:134008737-134008937	intron	SLCO2A1	ENSG00000174640.12
D4pDOX_1169	chr3:134710177-134710393	distal
D4pDOX_117	chr1:66353268-66353598	intron	PDE4B	ENSG00000184588.17
D4pDOX_1170	chr3:134992631-134992923	intron	EPHB1	ENSG00000154928.16
D4pDOX_1171	chr3:135851566-135851866	distal
D4pDOX_1172	chr3:135994757-135994999	intron	PPP2R3A	ENSG00000073711.10
D4pDOX_1173	chr3:136802521-136802776	distal
D4pDOX_1174	chr3:141326744-141326928	distal
D4pDOX_1175	chr3:141486006-141486223	promoter	RASA2	ENSG00000155903.11
D4pDOX_1176	chr3:141681071-141681302	distal
D4pDOX_1177	chr3:141840639-141841108	distal
D4pDOX_1178	chr3:141861190-141861372	distal
D4pDOX_1179	chr3:142645508-142645708	intron	PLS1	ENSG00000120756.12
D4pDOX_118	chr1:67019872-67020036	intron	SLC35D1	ENSG00000116704.7
D4pDOX_1180	chr3:142994016-142994275	distal
D4pDOX_1181	chr3:143047014-143047284	intron	U2SURP	ENSG00000163714.17
D4pDOX_1182	chr3:144749903-144749980	distal
D4pDOX_1183	chr3:144791225-144791302	distal
D4pDOX_1184	chr3:145006351-145006566	distal
D4pDOX_1185	chr3:145191637-145191865	distal
D4pDOX_1186	chr3:145266417-145266620	distal
D4pDOX_1187	chr3:145348280-145348494	distal
D4pDOX_1188	chr3:146096824-146097140	intron	PLOD2	ENSG00000152952.11
D4pDOX_1189	chr3:146770934-146771220	distal
D4pDOX_119	chr1:67646289-67646494	distal
D4pDOX_1190	chr3:146781103-146781351	distal
D4pDOX_1191	chr3:147297790-147298069	distal
D4pDOX_1192	chr3:148604352-148604591	distal
D4pDOX_1193	chr3:149281752-149281993	distal
D4pDOX_1194	chr3:149333477-149333778	promoter	TM4SF18	ENSG00000163762.6
D4pDOX_1195	chr3:149530763-149530992	intron	WWTR1	ENSG00000018408.14
D4pDOX_1196	chr3:149615672-149616144	intron	WWTR1	ENSG00000018408.14
D4pDOX_1197	chr3:150062600-150062796	distal
D4pDOX_1198	chr3:150210518-150210671	distal
D4pDOX_1199	chr3:150449207-150449427	intron	TSC22D2	ENSG00000196428.12
D4pDOX_12	chr1:7069970-7070170	intron	CAMTA1	ENSG00000171735.18
D4pDOX_120	chr1:67766333-67766552	intron	GNG12	ENSG00000172380.5
D4pDOX_1200	chr3:151867098-151867303	distal
D4pDOX_1201	chr3:152308363-152308563	intron	MBNL1	ENSG00000152601.17
D4pDOX_1202	chr3:153227668-153227899	distal
D4pDOX_1203	chr3:153410561-153410834	distal
D4pDOX_1204	chr3:153622068-153622262	distal
D4pDOX_1205	chr3:154236386-154236641	intron	ARHGEF26	ENSG00000114790.12
D4pDOX_1206	chr3:154875224-154875424	distal
D4pDOX_1207	chr3:155165580-155165819	intron	MME	ENSG00000196549.10
D4pDOX_1208	chr3:155363377-155363577	distal
D4pDOX_1209	chr3:155412919-155413144	intron	PLCH1	ENSG00000114805.16
D4pDOX_121	chr1:68173450-68173659	intron	WLS	ENSG00000116729.13
D4pDOX_1210	chr3:155560660-155560900	intron	PLCH1	ENSG00000114805.16
D4pDOX_1211	chr3:155640072-155640561	intron	PLCH1	ENSG00000114805.16
D4pDOX_1212	chr3:156174347-156174552	intron	KCNAB1	ENSG00000169282.17
D4pDOX_1213	chr3:156291809-156292002	exon	KCNAB1	ENSG00000169282.17
D4pDOX_1214	chr3:156303422-156303669	intron	KCNAB1	ENSG00000169282.17
D4pDOX_1215	chr3:156377442-156377605	intron	KCNAB1	ENSG00000169282.17
D4pDOX_1216	chr3:157404907-157405169	intron	VEPH1	ENSG00000197415.11
D4pDOX_1217	chr3:157542742-157542974	promoter	PQLC2L	ENSG00000174899.10
D4pDOX_1218	chr3:157671201-157671399	intron	PQLC2L	ENSG00000174899.10
D4pDOX_1219	chr3:158977145-158977312	distal
D4pDOX_122	chr1:68633252-68633451	distal
D4pDOX_1220	chr3:158991155-158991183	distal
D4pDOX_1221	chr3:160781548-160781751	intron	PPM1L	ENSG00000163590.13
D4pDOX_1222	chr3:161149712-161149912	distal
D4pDOX_1223	chr3:161650026-161650205	distal
D4pDOX_1224	chr3:161995987-161996309	distal
D4pDOX_1225	chr3:162578581-162578778	distal
D4pDOX_1226	chr3:163174887-163175117	distal
D4pDOX_1227	chr3:163422512-163422736	distal
D4pDOX_1228	chr3:163829408-163829698	distal
D4pDOX_1229	chr3:164478391-164478611	distal
D4pDOX_123	chr1:69403689-69403953	distal
D4pDOX_1230	chr3:164741707-164741839	distal
D4pDOX_1231	chr3:165403822-165404020	distal
D4pDOX_1232	chr3:166187299-166187482	distal
D4pDOX_1233	chr3:166359629-166359934	distal
D4pDOX_1234	chr3:166371033-166371238	distal
D4pDOX_1235	chr3:167372126-167372477	intron	ZBBX	ENSG00000169064.12
D4pDOX_1236	chr3:167575080-167575302	intron	WDR49	ENSG00000174776.10
D4pDOX_1237	chr3:167908809-167909212	distal
D4pDOX_1238	chr3:168362874-168363118	distal
D4pDOX_1239	chr3:168812310-168812510	distal
D4pDOX_124	chr1:69706599-69706926	intron	LRRC7	ENSG00000033122.18
D4pDOX_1240	chr3:169354762-169355002	intron	MECOM	ENSG00000085276.17
D4pDOX_1241	chr3:169613265-169613670	intron	MECOM	ENSG00000085276.17
D4pDOX_1242	chr3:169619205-169619371	intron	MECOM	ENSG00000085276.17
D4pDOX_1243	chr3:170003927-170004193	distal
D4pDOX_1244	chr3:170420401-170420602	intron	CLDN11	ENSG00000013297.10
D4pDOX_1245	chr3:170454471-170454914	intron	CLDN11	ENSG00000013297.10
D4pDOX_1246	chr3:171236635-171236891	intron	TNIK	ENSG00000154310.16
D4pDOX_1247	chr3:171777286-171777517	intron	PLD1	ENSG00000075651.15
D4pDOX_1248	chr3:171784432-171784743	intron	PLD1	ENSG00000075651.15
D4pDOX_1249	chr3:171834493-171834767	distal
D4pDOX_125	chr1:69814986-69815188	intron	LRRC7	ENSG00000033122.18
D4pDOX_1250	chr3:171874395-171874673	distal
D4pDOX_1251	chr3:171966910-171967076	distal
D4pDOX_1252	chr3:172140604-172140931	intron	FNDC3B	ENSG00000075420.12
D4pDOX_1253	chr3:172279137-172279365	intron	FNDC3B	ENSG00000075420.12
D4pDOX_1254	chr3:172515708-172515970	intron	TNFSF10	ENSG00000121858.10
D4pDOX_1255	chr3:173367886-173368133	distal
D4pDOX_1256	chr3:173971842-173972081	intron	NLGN1	ENSG00000169760.17
D4pDOX_1257	chr3:174409433-174409678	distal
D4pDOX_1258	chr3:175131676-175131903	intron	NAALADL2	ENSG00000177694.15
D4pDOX_1259	chr3:175176630-175176865	intron	NAALADL2	ENSG00000177694.15
D4pDOX_126	chr1:69911392-69911642	intron	LRRC7	ENSG00000033122.18
D4pDOX_1260	chr3:175893569-175893868	distal
D4pDOX_1261	chr3:176026046-176026347	distal
D4pDOX_1262	chr3:176172525-176172892	distal
D4pDOX_1263	chr3:176345488-176345690	distal
D4pDOX_1264	chr3:176362327-176362527	distal
D4pDOX_1265	chr3:176920929-176921129	distal
D4pDOX_1266	chr3:177446149-177446368	distal
D4pDOX_1267	chr3:177606899-177607186	distal
D4pDOX_1268	chr3:177694321-177694521	distal
D4pDOX_1269	chr3:177918113-177918337	distal
D4pDOX_127	chr1:70426156-70426512	intron	CTH	ENSG00000116761.11
D4pDOX_1270	chr3:178212064-178212288	distal
D4pDOX_1271	chr3:178474682-178474856	intron	AC117457.1	ENSG00000275163.1
D4pDOX_1272	chr3:179120459-179120674	distal
D4pDOX_1273	chr3:179504543-179504871	distal
D4pDOX_1274	chr3:179516480-179516721	distal
D4pDOX_1275	chr3:179609357-179609557	intron	NDUFB5	ENSG00000136521.12
D4pDOX_1276	chr3:180135004-180135234	distal
D4pDOX_1277	chr3:180382861-180383033	distal
D4pDOX_1278	chr3:180744202-180744562	distal
D4pDOX_1279	chr3:180828506-180828622	distal
D4pDOX_128	chr1:70745313-70745513	distal
D4pDOX_1280	chr3:182231465-182231663	distal
D4pDOX_1281	chr3:182527816-182528071	distal
D4pDOX_1282	chr3:183530761-183530928	intron	KLHL6	ENSG00000172578.11
D4pDOX_1283	chr3:184642714-184643135	distal
D4pDOX_1284	chr3:185332565-185332804	intron	MAP3K13	ENSG00000073803.13
D4pDOX_1285	chr3:185734022-185734249	intron	IGF2BP2	ENSG00000073792.15
D4pDOX_1286	chr3:185983968-185984153	distal
D4pDOX_1287	chr3:186045084-186045324	distal
D4pDOX_1288	chr3:186193790-186193990	intron	DGKG	ENSG00000058866.14
D4pDOX_1289	chr3:186514387-186514587	distal
D4pDOX_129	chr1:70963470-70963670	intron	PTGER3	ENSG00000050628.20
D4pDOX_1290	chr3:186753095-186753381	distal
D4pDOX_1291	chr3:188186020-188186156	intron	LPP	ENSG00000145012.13
D4pDOX_1292	chr3:188914481-188914851	distal
D4pDOX_1293	chr3:189222732-189223056	intron	TPRG1	ENSG00000188001.9
D4pDOX_1294	chr3:189277950-189278159	intron	TPRG1	ENSG00000188001.9
D4pDOX_1295	chr3:189720792-189721056	intron	TP63	ENSG00000073282.12
D4pDOX_1296	chr3:190168325-190168556	distal
D4pDOX_1297	chr3:190375320-190375558	distal
D4pDOX_1298	chr3:191357019-191357278	intron	CCDC50	ENSG00000152492.13
D4pDOX_1299	chr3:192072661-192072971	distal
D4pDOX_13	chr1:8417818-8418078	intron	RERE	ENSG00000142599.17
D4pDOX_130	chr1:71589104-71589375	intron	NEGR1	ENSG00000172260.14
D4pDOX_1300	chr3:192080409-192080658	distal
D4pDOX_1301	chr3:192164050-192164367	intron	FGF12	ENSG00000114279.13
D4pDOX_1302	chr3:192368790-192369043	intron	FGF12	ENSG00000114279.13
D4pDOX_1303	chr3:192506013-192506280	intron	FGF12	ENSG00000114279.13
D4pDOX_1304	chr3:193438392-193438566	intron	ATP13A4	ENSG00000127249.14
D4pDOX_1305	chr3:193761952-193762329	distal
D4pDOX_1306	chr3:193809115-193809389	distal
D4pDOX_1307	chr3:193851438-193851649	distal
D4pDOX_1308	chr3:193852292-193852523	distal
D4pDOX_1309	chr3:193987242-193987491	distal
D4pDOX_131	chr1:71745640-71745940	intron	NEGR1	ENSG00000172260.14
D4pDOX_1310	chr3:194010255-194010460	distal
D4pDOX_1311	chr3:195061178-195061391	distal
D4pDOX_1312	chr4:736689-736869	intron	PCGF3	ENSG00000185619.18
D4pDOX_1313	chr4:894041-894206	intron	GAK	ENSG00000178950.16
D4pDOX_1314	chr4:915080-915293	intron	GAK	ENSG00000178950.16
D4pDOX_1315	chr4:924695-924891	intron	GAK	ENSG00000178950.16
D4pDOX_1316	chr4:1240111-1240291	intron	CTBP1	ENSG00000159692.15
D4pDOX_1317	chr4:1761326-1761592	distal
D4pDOX_1318	chr4:1828612-1828897	intron	LETM1	ENSG00000168924.14
D4pDOX_1319	chr4:1910802-1911002	intron	NSD2	ENSG00000109685.17
D4pDOX_132	chr1:72371757-72371936	distal
D4pDOX_1320	chr4:2364893-2365278	intron	ZFYVE28	ENSG00000159733.13
D4pDOX_1321	chr4:3269180-3269430	distal
D4pDOX_1322	chr4:4205385-4205654	intron	OTOP1	ENSG00000163982.5
D4pDOX_1323	chr4:4846204-4846360	distal
D4pDOX_1324	chr4:5716414-5716695	intron	EVC	ENSG00000072840.12
D4pDOX_1325	chr4:6192221-6192486	intron	JAKMIP1	ENSG00000152969.18
D4pDOX_1326	chr4:7630586-7630773	intron	SORCS2	ENSG00000184985.16
D4pDOX_1327	chr4:8382279-8382475	intron	ACOX3	ENSG00000087008.15
D4pDOX_1328	chr4:9599916-9600131	distal
D4pDOX_1329	chr4:10053819-10054063	intron	SLC2A9	ENSG00000109667.11
D4pDOX_133	chr1:73199018-73199307	distal
D4pDOX_1330	chr4:10483039-10483249	distal
D4pDOX_1331	chr4:10535989-10536328	intron	CLNK	ENSG00000109684.14
D4pDOX_1332	chr4:10607301-10607533	intron	CLNK	ENSG00000109684.14
D4pDOX_1333	chr4:11275394-11275594	distal
D4pDOX_1334	chr4:11367347-11367693	distal
D4pDOX_1335	chr4:11436712-11436917	distal
D4pDOX_1336	chr4:11455150-11455427	distal
D4pDOX_1337	chr4:11519432-11519620	distal
D4pDOX_1338	chr4:13053443-13053763	distal
D4pDOX_1339	chr4:13120505-13120792	distal
D4pDOX_134	chr1:73555696-73556003	distal
D4pDOX_1340	chr4:14177990-14178221	distal
D4pDOX_1341	chr4:16291146-16291369	distal
D4pDOX_1342	chr4:16461403-16461699	distal
D4pDOX_1343	chr4:16783175-16783412	intron	LDB2	ENSG00000169744.12
D4pDOX_1344	chr4:16810018-16810229	intron	LDB2	ENSG00000169744.12
D4pDOX_1345	chr4:16890086-16890291	intron	LDB2	ENSG00000169744.12
D4pDOX_1346	chr4:17917922-17918199	intron	LCORL	ENSG00000178177.15
D4pDOX_1347	chr4:18214713-18214911	distal
D4pDOX_1348	chr4:19055052-19055208	distal
D4pDOX_1349	chr4:19748469-19748721	distal
D4pDOX_135	chr1:73635202-73635364	distal
D4pDOX_1350	chr4:19945691-19945931	distal
D4pDOX_1351	chr4:20544751-20544982	intron	SLIT2	ENSG00000145147.19
D4pDOX_1352	chr4:21083447-21083893	intron	KCNIP4	ENSG00000185774.14
D4pDOX_1353	chr4:21726412-21726628	intron	KCNIP4	ENSG00000185774.14
D4pDOX_1354	chr4:23122753-23122950	distal
D4pDOX_1355	chr4:23324372-23324621	distal
D4pDOX_1356	chr4:24261194-24261437	distal
D4pDOX_1357	chr4:24292733-24292745	distal
D4pDOX_1358	chr4:25011383-25011385	intron	LGI2	ENSG00000153012.11
D4pDOX_1359	chr4:25710771-25710963	distal
D4pDOX_136	chr1:74550784-74551099	distal
D4pDOX_1360	chr4:25733703-25734053	distal
D4pDOX_1361	chr4:27813322-27813632	distal
D4pDOX_1362	chr4:28213021-28213206	distal
D4pDOX_1363	chr4:29002212-29002454	distal
D4pDOX_1364	chr4:29191430-29191655	distal
D4pDOX_1365	chr4:29321670-29321890	distal
D4pDOX_1366	chr4:32039695-32039915	distal
D4pDOX_1367	chr4:32658035-32658240	distal
D4pDOX_1368	chr4:32716088-32716301	distal
D4pDOX_1369	chr4:33296938-33297229	distal
D4pDOX_137	chr1:74673481-74673778	promoter	ERICH3	ENSG00000178965.13
D4pDOX_1370	chr4:33740948-33741337	distal
D4pDOX_1371	chr4:35399972-35400204	distal
D4pDOX_1372	chr4:35463574-35463833	distal
D4pDOX_1373	chr4:36027272-36027573	distal
D4pDOX_1374	chr4:36439693-36439929	distal
D4pDOX_1375	chr4:36841993-36842227	distal
D4pDOX_1376	chr4:38062062-38062246	intron	TBC1D1	ENSG00000065882.15
D4pDOX_1377	chr4:38179714-38179964	distal
D4pDOX_1378	chr4:38374431-38374638	distal
D4pDOX_1379	chr4:38807712-38808001	promoter	TLR1	ENSG00000174125.7
D4pDOX_138	chr1:76622883-76623133	intron	ST6GALNAC3	ENSG00000184005.10
D4pDOX_1380	chr4:40040996-40041301	distal
D4pDOX_1381	chr4:40147549-40147749	intron	N4BP2	ENSG00000078177.13
D4pDOX_1382	chr4:40165937-40166191	distal
D4pDOX_1383	chr4:40334010-40334256	promoter	CHRNA9	ENSG00000174343.5
D4pDOX_1384	chr4:40548415-40548605	intron	RBM47	ENSG00000163694.14
D4pDOX_1385	chr4:41410470-41410695	intron	LIMCH1	ENSG00000064042.17
D4pDOX_1386	chr4:41427277-41427603	intron	LIMCH1	ENSG00000064042.17
D4pDOX_1387	chr4:41513468-41513756	intron	LIMCH1	ENSG00000064042.17
D4pDOX_1388	chr4:41814670-41814912	distal
D4pDOX_1389	chr4:42144194-42144302	intron	BEND4	ENSG00000188848.15
D4pDOX_139	chr1:77024584-77024864	intron	ST6GALNAC5	ENSG00000117069.14
D4pDOX_1390	chr4:42404091-42404271	distal
D4pDOX_1391	chr4:42482570-42482847	intron	ATP8A1	ENSG00000124406.16
D4pDOX_1392	chr4:43048728-43048929	distal
D4pDOX_1393	chr4:44025657-44025740	distal
D4pDOX_1394	chr4:46831109-46831396	intron	COX7B2	ENSG00000170516.16
D4pDOX_1395	chr4:46981727-46982042	intron	GABRA4	ENSG00000109158.10
D4pDOX_1396	chr4:47531313-47531580	intron	ATP10D	ENSG00000145246.13
D4pDOX_1397	chr4:48292577-48292816	distal
D4pDOX_1398	chr4:48321310-48321588	distal
D4pDOX_1399	chr4:52103373-52103677	distal
D4pDOX_14	chr1:8501338-8501422	intron	RERE	ENSG00000142599.17
D4pDOX_140	chr1:78075705-78075991	intron	GIPC2	ENSG00000137960.5
D4pDOX_1400	chr4:52465361-52465668	distal
D4pDOX_1401	chr4:53098874-53098897	intron	SCFD2	ENSG00000184178.15
D4pDOX_1402	chr4:53705433-53705679	intron	AC058822.1	ENSG00000282278.1
D4pDOX_1403	chr4:54626055-54626292	distal
D4pDOX_1404	chr4:55029926-55030238	distal
D4pDOX_1405	chr4:55258266-55258544	distal
D4pDOX_1406	chr4:55386871-55387081	distal
D4pDOX_1407	chr4:55636097-55636414	promoter	NMU	ENSG00000109255.11
D4pDOX_1408	chr4:55948042-55948244	promoter	CEP135	ENSG00000174799.10
D4pDOX_1409	chr4:56127760-56128046	distal
D4pDOX_141	chr1:79156006-79156231	distal
D4pDOX_1410	chr4:56821782-56821998	promoter	SPINK2	ENSG00000128040.10
D4pDOX_1411	chr4:57078743-57078955	intron	IGFBP7	ENSG00000163453.11
D4pDOX_1412	chr4:58191395-58191655	distal
D4pDOX_1413	chr4:59920456-59920869	distal
D4pDOX_1414	chr4:60582245-60582408	distal
D4pDOX_1415	chr4:60755697-60755831	distal
D4pDOX_1416	chr4:60962370-60962652	distal
D4pDOX_1417	chr4:61204444-61204677	intron	ADGRL3	ENSG00000150471.16
D4pDOX_1418	chr4:61244939-61245222	intron	ADGRL3	ENSG00000150471.16
D4pDOX_1419	chr4:61295710-61295926	intron	ADGRL3	ENSG00000150471.16
D4pDOX_142	chr1:79235736-79235934	distal
D4pDOX_1420	chr4:61924165-61924444	intron	ADGRL3	ENSG00000150471.16
D4pDOX_1421	chr4:64037326-64037455	distal
D4pDOX_1422	chr4:64439609-64439881	distal
D4pDOX_1423	chr4:67188529-67188736	distal
D4pDOX_1424	chr4:67331763-67331936	distal
D4pDOX_1425	chr4:68152524-68152750	distal
D4pDOX_1426	chr4:68413992-68414238	distal
D4pDOX_1427	chr4:69108102-69108319	intron	UGT2B7	ENSG00000171234.13
D4pDOX_1428	chr4:69594422-69594732	intron	UGT2A1,UGT2A2	ENSG00000173610.12,ENSG00000271271.5
D4pDOX_1429	chr4:69830806-69831006	distal
D4pDOX_143	chr1:79243538-79243742	distal
D4pDOX_1430	chr4:70008856-70009093	distal
D4pDOX_1431	chr4:71710091-71710192	distal
D4pDOX_1432	chr4:72767958-72768227	distal
D4pDOX_1433	chr4:72942665-72942947	distal
D4pDOX_1434	chr4:74054152-74054375	distal
D4pDOX_1435	chr4:74503655-74503924	distal
D4pDOX_1436	chr4:74794319-74794375	exon	BTC	ENSG00000174808.11
D4pDOX_1437	chr4:75037408-75037630	intron	PARM1	ENSG00000169116.11
D4pDOX_1438	chr4:76645168-76645365	intron	SHROOM3	ENSG00000138771.14
D4pDOX_1439	chr4:76726332-76726532	intron	SHROOM3	ENSG00000138771.14
D4pDOX_144	chr1:79604028-79604284	distal
D4pDOX_1440	chr4:76753939-76754233	intron	SHROOM3	ENSG00000138771.14
D4pDOX_1441	chr4:76957071-76957289	intron	SEPT11	ENSG00000138758.11
D4pDOX_1442	chr4:77193535-77193768	distal
D4pDOX_1443	chr4:78056718-78057017	promoter	FRAS1	ENSG00000138759.18
D4pDOX_1444	chr4:78590439-78590677	intron	ANXA3	ENSG00000138772.12
D4pDOX_1445	chr4:79015620-79015893	distal
D4pDOX_1446	chr4:79165295-79165522	distal
D4pDOX_1447	chr4:80171301-80171540	distal
D4pDOX_1448	chr4:80206705-80206844	distal
D4pDOX_1449	chr4:81410805-81411024	distal
D4pDOX_145	chr1:79974726-79975016	distal
D4pDOX_1450	chr4:81446746-81447070	intron	RASGEF1B	ENSG00000138670.17
D4pDOX_1451	chr4:81550764-81550964	intron	RASGEF1B	ENSG00000138670.17
D4pDOX_1452	chr4:82373139-82373360	intron	HNRNPD	ENSG00000138668.18
D4pDOX_1453	chr4:82710249-82710509	intron	SCD5	ENSG00000145284.11
D4pDOX_1454	chr4:83662197-83662556	distal
D4pDOX_1455	chr4:84410556-84410756	distal
D4pDOX_1456	chr4:85052076-85052278	distal
D4pDOX_1457	chr4:85737223-85737486	intron	ARHGAP24	ENSG00000138639.17
D4pDOX_1458	chr4:85776614-85776838	intron	ARHGAP24	ENSG00000138639.17
D4pDOX_1459	chr4:85788940-85789165	intron	ARHGAP24	ENSG00000138639.17
D4pDOX_146	chr1:81407911-81408168	intron	ADGRL2	ENSG00000117114.19
D4pDOX_1460	chr4:86045520-86045736	intron	MAPK10	ENSG00000109339.20
D4pDOX_1461	chr4:87033216-87033454	intron	AFF1	ENSG00000172493.20
D4pDOX_1462	chr4:87880189-87880480	distal
D4pDOX_1463	chr4:88059855-88060123	intron	PKD2	ENSG00000118762.7
D4pDOX_1464	chr4:89112359-89112614	exon	TIGD2	ENSG00000180346.3
D4pDOX_1465	chr4:89556821-89557024	distal
D4pDOX_1466	chr4:89800735-89801060	intron	SNCA	ENSG00000145335.15
D4pDOX_1467	chr4:90120246-90120416	distal
D4pDOX_1468	chr4:90210008-90210259	intron	CCSER1	ENSG00000184305.14
D4pDOX_1469	chr4:90689742-90689967	intron	CCSER1	ENSG00000184305.14
D4pDOX_147	chr1:81518070-81518318	intron	ADGRL2	ENSG00000117114.19
D4pDOX_1470	chr4:91335175-91335375	intron	CCSER1	ENSG00000184305.14
D4pDOX_1471	chr4:91611894-91612136	distal
D4pDOX_1472	chr4:92099904-92100183	distal
D4pDOX_1473	chr4:93147445-93147762	intron	GRID2	ENSG00000152208.12
D4pDOX_1474	chr4:93828389-93828639	promoter	ATOH1	ENSG00000172238.4
D4pDOX_1475	chr4:94439335-94439551	distal
D4pDOX_1476	chr4:94849992-94850192	intron	BMPR1B	ENSG00000138696.10
D4pDOX_1477	chr4:95027932-95028141	intron	BMPR1B	ENSG00000138696.10
D4pDOX_1478	chr4:95371955-95372173	intron	UNC5C	ENSG00000182168.14
D4pDOX_1479	chr4:95693629-95693829	distal
D4pDOX_148	chr1:81704300-81704569	intron	ADGRL2	ENSG00000117114.19
D4pDOX_1480	chr4:96124572-96124846	distal
D4pDOX_1481	chr4:96602610-96602715	distal
D4pDOX_1482	chr4:96786349-96786690	distal
D4pDOX_1483	chr4:97525335-97525542	distal
D4pDOX_1484	chr4:98056186-98056378	intron	STPG2	ENSG00000163116.9
D4pDOX_1485	chr4:98125708-98125958	intron	STPG2	ENSG00000163116.9
D4pDOX_1486	chr4:98403073-98403273	intron	RAP1GDS1	ENSG00000138698.14
D4pDOX_1487	chr4:98522672-98522909	intron	TSPAN5	ENSG00000168785.7
D4pDOX_1488	chr4:98536630-98536898	intron	TSPAN5	ENSG00000168785.7
D4pDOX_1489	chr4:98967891-98968127	distal
D4pDOX_149	chr1:81808889-81809089	intron	ADGRL2	ENSG00000117114.19
D4pDOX_1490	chr4:99697544-99697743	distal
D4pDOX_1491	chr4:100478081-100478298	intron	EMCN	ENSG00000164035.9
D4pDOX_1492	chr4:100657211-100657527	distal
D4pDOX_1493	chr4:101419508-101419759	promoter	BANK1	ENSG00000153064.11
D4pDOX_1494	chr4:102022346-102022649	intron	BANK1	ENSG00000153064.11
D4pDOX_1495	chr4:103449409-103449642	distal
D4pDOX_1496	chr4:103567745-103567989	distal
D4pDOX_1497	chr4:103853709-103853956	distal
D4pDOX_1498	chr4:104186098-104186303	distal
D4pDOX_1499	chr4:104420738-104421149	distal
D4pDOX_15	chr1:9001988-9002257	distal
D4pDOX_150	chr1:82069006-82069331	distal
D4pDOX_1500	chr4:104859697-104859902	distal
D4pDOX_1501	chr4:105110326-105110654	distal
D4pDOX_1502	chr4:105131014-105131243	distal
D4pDOX_1503	chr4:105915201-105915367	intron	NPNT	ENSG00000168743.12
D4pDOX_1504	chr4:107953859-107954059	distal
D4pDOX_1505	chr4:108056384-108056584	intron	LEF1	ENSG00000138795.9
D4pDOX_1506	chr4:108858249-108858449	intron	COL25A1	ENSG00000188517.14
D4pDOX_1507	chr4:109419815-109420015	distal
D4pDOX_1508	chr4:109978778-109979016	intron	EGF	ENSG00000138798.11
D4pDOX_1509	chr4:110055550-110055769	intron	ELOVL6	ENSG00000170522.9
D4pDOX_151	chr1:82077567-82077855	distal
D4pDOX_1510	chr4:110603114-110603389	distal
D4pDOX_1511	chr4:111009764-111010005	distal
D4pDOX_1512	chr4:111935491-111935774	distal
D4pDOX_1513	chr4:112248758-112248987	intron	AP1AR	ENSG00000138660.11
D4pDOX_1514	chr4:113043554-113043932	intron	ANK2	ENSG00000145362.17
D4pDOX_1515	chr4:113104877-113105104	intron	ANK2	ENSG00000145362.17
D4pDOX_1516	chr4:113316929-113317218	intron	ANK2	ENSG00000145362.17
D4pDOX_1517	chr4:113453324-113453506	exon	CAMK2D	ENSG00000145349.16
D4pDOX_1518	chr4:114538327-114538527	distal
D4pDOX_1519	chr4:114677511-114677727	exon	UGT8	ENSG00000174607.10
D4pDOX_152	chr1:82125773-82126058	distal
D4pDOX_1520	chr4:115179453-115179761	distal
D4pDOX_1521	chr4:115973711-115973958	distal
D4pDOX_1522	chr4:116682932-116683134	distal
D4pDOX_1523	chr4:118280990-118281213	exon	PRSS12	ENSG00000164099.3
D4pDOX_1524	chr4:118870100-118870336	intron	SYNPO2	ENSG00000172403.10
D4pDOX_1525	chr4:119525044-119525286	intron	PDE5A	ENSG00000138735.15
D4pDOX_1526	chr4:119525409-119525521	intron	PDE5A	ENSG00000138735.15
D4pDOX_1527	chr4:119682180-119682467	distal
D4pDOX_1528	chr4:119744670-119744923	distal
D4pDOX_1529	chr4:120001035-120001234	distal
D4pDOX_153	chr1:82485666-82485884	distal
D4pDOX_1530	chr4:120004006-120004238	distal
D4pDOX_1531	chr4:121199845-121200003	intron	TNIP3	ENSG00000050730.15
D4pDOX_1532	chr4:121307854-121308056	distal
D4pDOX_1533	chr4:122672203-122672403	distal
D4pDOX_1534	chr4:122775141-122775379	distal
D4pDOX_1535	chr4:123936799-123937002	distal
D4pDOX_1536	chr4:124964296-124964503	distal
D4pDOX_1537	chr4:125097826-125098026	distal
D4pDOX_1538	chr4:125317526-125317726	exon	FAT4	ENSG00000196159.11
D4pDOX_1539	chr4:125397277-125397577	intron	FAT4	ENSG00000196159.11
D4pDOX_154	chr1:82486070-82486322	distal
D4pDOX_1540	chr4:125520377-125520533	distal
D4pDOX_1541	chr4:125770984-125771192	distal
D4pDOX_1542	chr4:125977984-125978207	distal
D4pDOX_1543	chr4:126005018-126005250	distal
D4pDOX_1544	chr4:126243109-126243321	distal
D4pDOX_1545	chr4:126441550-126441800	distal
D4pDOX_1546	chr4:126771378-126771499	distal
D4pDOX_1547	chr4:127709091-127709274	intron	INTU	ENSG00000164066.12
D4pDOX_1548	chr4:128379951-128380170	distal
D4pDOX_1549	chr4:128654144-128654270	distal
D4pDOX_155	chr1:83456205-83456483	distal
D4pDOX_1550	chr4:128955805-128956108	intron	SCLT1	ENSG00000151466.11
D4pDOX_1551	chr4:129164281-129164481	distal
D4pDOX_1552	chr4:129545946-129546230	distal
D4pDOX_1553	chr4:130026341-130026541	distal
D4pDOX_1554	chr4:130675356-130675683	distal
D4pDOX_1555	chr4:132240162-132240404	distal
D4pDOX_1556	chr4:132991206-132991394	distal
D4pDOX_1557	chr4:133287515-133287712	distal
D4pDOX_1558	chr4:133560104-133560252	distal
D4pDOX_1559	chr4:133575327-133575560	distal
D4pDOX_156	chr1:83762009-83762205	distal
D4pDOX_1560	chr4:134354388-134354614	distal
D4pDOX_1561	chr4:134518651-134518977	distal
D4pDOX_1562	chr4:134544400-134544615	distal
D4pDOX_1563	chr4:134935361-134935652	distal
D4pDOX_1564	chr4:135319787-135320024	distal
D4pDOX_1565	chr4:136155174-136155645	distal
D4pDOX_1566	chr4:137306413-137306717	distal
D4pDOX_1567	chr4:137621166-137621383	distal
D4pDOX_1568	chr4:138115152-138115450	distal
D4pDOX_1569	chr4:138235588-138235793	intron	SLC7A11	ENSG00000151012.13
D4pDOX_157	chr1:84892739-84892890	intron	LPAR3	ENSG00000171517.5
D4pDOX_1570	chr4:138816827-138817251	distal
D4pDOX_1571	chr4:139514492-139514783	intron	SETD7	ENSG00000145391.13
D4pDOX_1572	chr4:139657773-139657991	distal
D4pDOX_1573	chr4:139752825-139753035	intron	MAML3	ENSG00000196782.12
D4pDOX_1574	chr4:140189004-140189204	distal
D4pDOX_1575	chr4:140833871-140834092	distal
D4pDOX_1576	chr4:140851104-140851336	distal
D4pDOX_1577	chr4:141567721-141568003	distal
D4pDOX_1578	chr4:142883577-142883776	distal
D4pDOX_1579	chr4:142983662-142983942	distal
D4pDOX_158	chr1:84997065-84997262	promoter	MCOLN2,WDR63	ENSG00000153898.12,ENSG00000162643.12
D4pDOX_1580	chr4:144422263-144422473	intron	GYPA	ENSG00000170180.20
D4pDOX_1581	chr4:145170236-145170557	intron	OTUD4	ENSG00000164164.15
D4pDOX_1582	chr4:145346244-145346434	distal
D4pDOX_1583	chr4:145720505-145720781	intron	C4orf51	ENSG00000237136.7
D4pDOX_1584	chr4:145779367-145779705	intron	ZNF827	ENSG00000151612.15
D4pDOX_1585	chr4:146520927-146521144	intron	SLC10A7	ENSG00000120519.14
D4pDOX_1586	chr4:146567580-146567765	distal
D4pDOX_1587	chr4:146816422-146816611	intron	TTC29	ENSG00000137473.17
D4pDOX_1588	chr4:147177402-147177713	distal
D4pDOX_1589	chr4:148067540-148067776	intron	ARHGAP10	ENSG00000071205.11
D4pDOX_159	chr1:85320630-85320921	exon	DDAH1	ENSG00000153904.18
D4pDOX_1590	chr4:148573382-148573577	distal
D4pDOX_1591	chr4:148782361-148782586	distal
D4pDOX_1592	chr4:148866797-148867073	distal
D4pDOX_1593	chr4:149987253-149987625	distal
D4pDOX_1594	chr4:150251237-150251611	intron	DCLK2	ENSG00000170390.15
D4pDOX_1595	chr4:150963905-150964165	intron	LRBA	ENSG00000198589.10
D4pDOX_1596	chr4:151049570-151049885	distal
D4pDOX_1597	chr4:151215241-151215563	intron	SH3D19	ENSG00000109686.17
D4pDOX_1598	chr4:151693344-151693537	intron	GATB	ENSG00000059691.11
D4pDOX_1599	chr4:151732015-151732101	intron	GATB	ENSG00000059691.11
D4pDOX_16	chr1:9891325-9891562	intron	CTNNBIP1	ENSG00000178585.14
D4pDOX_160	chr1:85525575-85525789	intron	DDAH1	ENSG00000153904.18
D4pDOX_1600	chr4:153715229-153715555	intron	RNF175	ENSG00000145428.14
D4pDOX_1601	chr4:154030902-154031102	distal
D4pDOX_1602	chr4:154491105-154491274	exon	DCHS2	ENSG00000197410.12
D4pDOX_1603	chr4:154720764-154721020	distal
D4pDOX_1604	chr4:154739174-154739377	promoter	LRAT	ENSG00000121207.11
D4pDOX_1605	chr4:155007849-155008046	distal
D4pDOX_1606	chr4:156098843-156099086	distal
D4pDOX_1607	chr4:156247632-156247903	distal
D4pDOX_1608	chr4:156298311-156298426	distal
D4pDOX_1609	chr4:156968646-156968899	intron	PDGFC	ENSG00000145431.10
D4pDOX_161	chr1:85544996-85545238	intron	DDAH1	ENSG00000153904.18
D4pDOX_1610	chr4:157222560-157222892	intron	GRIA2	ENSG00000120251.18
D4pDOX_1611	chr4:157420945-157421147	distal
D4pDOX_1612	chr4:158295244-158295444	distal
D4pDOX_1613	chr4:158783763-158783963	intron	FNIP2	ENSG00000052795.12
D4pDOX_1614	chr4:159267076-159267318	promoter	RAPGEF2	ENSG00000109756.8
D4pDOX_1615	chr4:159618321-159618576	distal
D4pDOX_1616	chr4:159798051-159798272	distal
D4pDOX_1617	chr4:160175283-160175576	distal
D4pDOX_1618	chr4:160947715-160947997	distal
D4pDOX_1619	chr4:161003681-161003883	distal
D4pDOX_162	chr1:85976043-85976335	intron	COL24A1	ENSG00000171502.14
D4pDOX_1620	chr4:161566452-161566703	intron	FSTL5	ENSG00000168843.13
D4pDOX_1621	chr4:163172678-163172889	distal
D4pDOX_1622	chr4:163391819-163392069	distal
D4pDOX_1623	chr4:164056789-164057017	intron	MARCH1	ENSG00000145416.13
D4pDOX_1624	chr4:164815890-164816040	distal
D4pDOX_1625	chr4:164949703-164949876	distal
D4pDOX_1626	chr4:165533026-165533297	distal
D4pDOX_1627	chr4:166494155-166494421	distal
D4pDOX_1628	chr4:166641153-166641367	distal
D4pDOX_1629	chr4:166679281-166679535	distal
D4pDOX_163	chr1:86155831-86156138	intron	COL24A1	ENSG00000171502.14
D4pDOX_1630	chr4:167419687-167420050	distal
D4pDOX_1631	chr4:167926753-167926953	distal
D4pDOX_1632	chr4:168556794-168557086	intron	PALLD	ENSG00000129116.17
D4pDOX_1633	chr4:169031490-169031723	distal
D4pDOX_1634	chr4:169405018-169405281	intron	NEK1	ENSG00000137601.16
D4pDOX_1635	chr4:169570407-169570632	intron	NEK1	ENSG00000137601.16
D4pDOX_1636	chr4:170001821-170002059	intron	MFAP3L	ENSG00000198948.11
D4pDOX_1637	chr4:171266734-171266963	distal
D4pDOX_1638	chr4:171348157-171348311	distal
D4pDOX_1639	chr4:172573975-172574216	intron	GALNTL6	ENSG00000174473.15
D4pDOX_164	chr1:86207490-86207661	distal
D4pDOX_1640	chr4:172688571-172688876	intron	GALNTL6	ENSG00000174473.15
D4pDOX_1641	chr4:172982291-172982509	intron	GALNTL6	ENSG00000174473.15
D4pDOX_1642	chr4:173183659-173183949	intron	GALNT7	ENSG00000109586.11
D4pDOX_1643	chr4:173698686-173698856	distal
D4pDOX_1644	chr4:174070110-174070310	distal
D4pDOX_1645	chr4:174380325-174380864	distal
D4pDOX_1646	chr4:174403301-174403548	distal
D4pDOX_1647	chr4:174590971-174591203	distal
D4pDOX_1648	chr4:174646361-174646668	intron	GLRA3	ENSG00000145451.12
D4pDOX_1649	chr4:174764183-174764435	intron	GLRA3	ENSG00000145451.12
D4pDOX_165	chr1:86982048-86982219	intron	HS2ST1	ENSG00000153936.16
D4pDOX_1650	chr4:174768032-174768232	intron	GLRA3	ENSG00000145451.12
D4pDOX_1651	chr4:175253455-175253839	distal
D4pDOX_1652	chr4:175378509-175378704	distal
D4pDOX_1653	chr4:176538265-176538559	distal
D4pDOX_1654	chr4:176894617-176894841	distal
D4pDOX_1655	chr4:176967651-176967956	distal
D4pDOX_1656	chr4:177087204-177087404	distal
D4pDOX_1657	chr4:178090836-178091095	distal
D4pDOX_1658	chr4:178329526-178329769	distal
D4pDOX_1659	chr4:178953444-178953822	distal
D4pDOX_166	chr1:87089888-87090175	intron	HS2ST1,AC093155.3	ENSG00000153936.16,ENSG00000267561.2
D4pDOX_1660	chr4:179116745-179117004	distal
D4pDOX_1661	chr4:179625449-179625648	distal
D4pDOX_1662	chr4:180116913-180117205	distal
D4pDOX_1663	chr4:183256813-183257019	intron	WWC2	ENSG00000151718.15
D4pDOX_1664	chr4:183342713-183343106	distal
D4pDOX_1665	chr4:183558812-183559209	distal
D4pDOX_1666	chr4:184100334-184100614	intron	ENPP6	ENSG00000164303.10
D4pDOX_1667	chr4:184951991-184952330	distal
D4pDOX_1668	chr4:185290286-185290519	intron	SNX25	ENSG00000109762.15
D4pDOX_1669	chr4:185464251-185464451	intron	CCDC110	ENSG00000168491.9
D4pDOX_167	chr1:87191383-87191644	distal
D4pDOX_1670	chr4:185657756-185657976	intron	SORBS2	ENSG00000154556.17
D4pDOX_1671	chr4:185713378-185713469	intron	SORBS2	ENSG00000154556.17
D4pDOX_1672	chr4:186158107-186158170	intron	FAM149A	ENSG00000109794.13
D4pDOX_1673	chr4:188142230-188142457	intron	TRIML1	ENSG00000184108.7
D4pDOX_1674	chr4:188619860-188619911	distal
D4pDOX_1675	chr4:188905267-188905568	distal
D4pDOX_1676	chr4:189062092-189062313	distal
D4pDOX_1677	chr4:189740970-189741223	distal
D4pDOX_1678	chr5:960061-960285	distal
D4pDOX_1679	chr5:1010169-1010367	intron	NKD2	ENSG00000145506.13
D4pDOX_168	chr1:87951852-87952079	distal
D4pDOX_1680	chr5:1414355-1414641	intron	SLC6A3	ENSG00000142319.17
D4pDOX_1681	chr5:1431327-1431644	intron	SLC6A3	ENSG00000142319.17
D4pDOX_1682	chr5:1515970-1516223	intron	LPCAT1	ENSG00000153395.9
D4pDOX_1683	chr5:2302040-2302271	distal
D4pDOX_1684	chr5:2538234-2538502	distal
D4pDOX_1685	chr5:2653381-2653596	distal
D4pDOX_1686	chr5:2739719-2739919	distal
D4pDOX_1687	chr5:3106729-3106974	distal
D4pDOX_1688	chr5:4942309-4942512	distal
D4pDOX_1689	chr5:5497244-5497487	distal
D4pDOX_169	chr1:88678486-88678713	distal
D4pDOX_1690	chr5:6449198-6449518	intron	UBE2QL1	ENSG00000215218.3
D4pDOX_1691	chr5:7331160-7331466	distal
D4pDOX_1692	chr5:8606186-8606485	distal
D4pDOX_1693	chr5:9947482-9947733	distal
D4pDOX_1694	chr5:10760186-10760385	intron	DAP	ENSG00000112977.15
D4pDOX_1695	chr5:10789056-10789297	distal
D4pDOX_1696	chr5:11311718-11311724	intron	CTNND2	ENSG00000169862.18
D4pDOX_1697	chr5:11311822-11312067	intron	CTNND2	ENSG00000169862.18
D4pDOX_1698	chr5:12413203-12413329	distal
D4pDOX_1699	chr5:12935795-12935998	distal
D4pDOX_17	chr1:10969679-10969886	intron	C1orf127	ENSG00000175262.14
D4pDOX_170	chr1:88778519-88778834	intron	PKN2	ENSG00000065243.19
D4pDOX_1700	chr5:13010817-13011101	distal
D4pDOX_1701	chr5:13746156-13746368	intron	DNAH5	ENSG00000039139.9
D4pDOX_1702	chr5:14423321-14423787	intron	TRIO	ENSG00000038382.18
D4pDOX_1703	chr5:14487734-14487849	exon	TRIO	ENSG00000038382.18
D4pDOX_1704	chr5:14582272-14582536	intron	FAM105A	ENSG00000145569.5
D4pDOX_1705	chr5:14794000-14794303	intron	ANKH	ENSG00000154122.12
D4pDOX_1706	chr5:15933488-15933792	intron	FBXL7	ENSG00000183580.9
D4pDOX_1707	chr5:17375484-17375695	distal
D4pDOX_1708	chr5:17402329-17402728	distal
D4pDOX_1709	chr5:17785849-17786024	distal
D4pDOX_171	chr1:89022235-89022505	intron	GBP3	ENSG00000117226.11
D4pDOX_1710	chr5:17838565-17838851	distal
D4pDOX_1711	chr5:18537656-18537856	distal
D4pDOX_1712	chr5:18772516-18772727	distal
D4pDOX_1713	chr5:19240272-19240467	distal
D4pDOX_1714	chr5:19880846-19881113	intron	CDH18	ENSG00000145526.11
D4pDOX_1715	chr5:23042284-23042586	distal
D4pDOX_1716	chr5:23242198-23242496	distal
D4pDOX_1717	chr5:23387701-23387901	distal
D4pDOX_1718	chr5:23684235-23684379	distal
D4pDOX_1719	chr5:23815813-23816013	distal
D4pDOX_172	chr1:89055182-89055430	intron	GBP1	ENSG00000117228.9
D4pDOX_1720	chr5:24399488-24399683	distal
D4pDOX_1721	chr5:25181310-25181528	distal
D4pDOX_1722	chr5:28286635-28286859	distal
D4pDOX_1723	chr5:28713816-28714150	distal
D4pDOX_1724	chr5:28876422-28876660	distal
D4pDOX_1725	chr5:30315350-30315550	distal
D4pDOX_1726	chr5:30401509-30401724	distal
D4pDOX_1727	chr5:30832699-30832919	distal
D4pDOX_1728	chr5:31107176-31107417	distal
D4pDOX_1729	chr5:31196355-31196575	intron	CDH6	ENSG00000113361.12
D4pDOX_173	chr1:89939678-89939918	distal
D4pDOX_1730	chr5:31322875-31323211	exon	CDH6	ENSG00000113361.12
D4pDOX_1731	chr5:31798878-31799134	intron	PDZD2	ENSG00000133401.15
D4pDOX_1732	chr5:31854776-31855106	intron	PDZD2	ENSG00000133401.15
D4pDOX_1733	chr5:32142482-32142728	intron	GOLPH3	ENSG00000113384.13
D4pDOX_1734	chr5:32506448-32506741	distal
D4pDOX_1735	chr5:33370177-33370466	distal
D4pDOX_1736	chr5:34586181-34586417	distal
D4pDOX_1737	chr5:34587811-34587993	distal
D4pDOX_1738	chr5:34864051-34864261	intron	TTC23L	ENSG00000205838.13
D4pDOX_1739	chr5:35684337-35684672	intron	SPEF2	ENSG00000152582.13
D4pDOX_174	chr1:90105121-90105352	distal
D4pDOX_1740	chr5:35859028-35859397	intron	IL7R	ENSG00000168685.14
D4pDOX_1741	chr5:36052487-36052760	intron	UGT3A2	ENSG00000168671.9
D4pDOX_1742	chr5:36286282-36286563	intron	RANBP3L	ENSG00000164188.8
D4pDOX_1743	chr5:36670852-36671050	intron	SLC1A3	ENSG00000079215.13
D4pDOX_1744	chr5:38595303-38595504	promoter	LIFR	ENSG00000113594.9
D4pDOX_1745	chr5:38651043-38651233	distal
D4pDOX_1746	chr5:38861810-38862090	intron	OSMR	ENSG00000145623.12
D4pDOX_1747	chr5:39420860-39421065	intron	DAB2	ENSG00000153071.14
D4pDOX_1748	chr5:39533341-39533574	distal
D4pDOX_1749	chr5:39721548-39721813	distal
D4pDOX_175	chr1:90198656-90198970	distal
D4pDOX_1750	chr5:40392379-40392598	distal
D4pDOX_1751	chr5:40722529-40722879	intron	TTC33	ENSG00000113638.13
D4pDOX_1752	chr5:41094968-41095207	distal
D4pDOX_1753	chr5:41328882-41329097	intron	PLCXD3	ENSG00000182836.9
D4pDOX_1754	chr5:41764564-41764808	intron	OXCT1	ENSG00000083720.12
D4pDOX_1755	chr5:42722146-42722346	distal
D4pDOX_1756	chr5:42853889-42854166	distal
D4pDOX_1757	chr5:43745793-43745991	distal
D4pDOX_1758	chr5:43772840-43772994	distal
D4pDOX_1759	chr5:44089603-44089853	distal
D4pDOX_176	chr1:90502740-90503009	distal
D4pDOX_1760	chr5:45568948-45569148	intron	HCN1	ENSG00000164588.6
D4pDOX_1761	chr5:45640901-45641147	intron	HCN1	ENSG00000164588.6
D4pDOX_1762	chr5:45648845-45649119	intron	HCN1	ENSG00000164588.6
D4pDOX_1763	chr5:50406918-50407047	intron	EMB	ENSG00000170571.11
D4pDOX_1764	chr5:50595308-50595551	distal
D4pDOX_1765	chr5:51882662-51882973	distal
D4pDOX_1766	chr5:51902589-51902787	distal
D4pDOX_1767	chr5:52013609-52013940	distal
D4pDOX_1768	chr5:52449584-52449796	distal
D4pDOX_1769	chr5:54063204-54063431	intron	ARL15	ENSG00000185305.10
D4pDOX_177	chr1:90534702-90535000	distal
D4pDOX_1770	chr5:54176502-54176768	intron	ARL15	ENSG00000185305.10
D4pDOX_1771	chr5:54215364-54215570	intron	ARL15	ENSG00000185305.10
D4pDOX_1772	chr5:54643671-54643918	distal
D4pDOX_1773	chr5:54985649-54985968	promoter	ESM1	ENSG00000164283.12
D4pDOX_1774	chr5:55578838-55579089	distal
D4pDOX_1775	chr5:56183548-56183760	intron	ANKRD55	ENSG00000164512.17
D4pDOX_1776	chr5:56465635-56465876	distal
D4pDOX_1777	chr5:58188309-58188528	distal
D4pDOX_1778	chr5:59125523-59125688	intron	PDE4D	ENSG00000113448.18
D4pDOX_1779	chr5:59560603-59560847	intron	PDE4D	ENSG00000113448.18
D4pDOX_178	chr1:90762017-90762173	distal
D4pDOX_1780	chr5:59810031-59810261	intron	PDE4D	ENSG00000113448.18
D4pDOX_1781	chr5:59943787-59944152	intron	PDE4D	ENSG00000113448.18
D4pDOX_1782	chr5:60510052-60510263	distal
D4pDOX_1783	chr5:60541532-60541800	distal
D4pDOX_1784	chr5:61626907-61627090	distal
D4pDOX_1785	chr5:61698340-61698459	distal
D4pDOX_1786	chr5:62029441-62029639	distal
D4pDOX_1787	chr5:62144489-62144802	distal
D4pDOX_1788	chr5:62513165-62513490	intron	IPO11	ENSG00000086200.16
D4pDOX_1789	chr5:63877948-63878163	distal
D4pDOX_179	chr1:90925131-90925331	intron	ZNF644	ENSG00000122482.20
D4pDOX_1790	chr5:64513478-64513748	intron	RGS7BP	ENSG00000186479.4
D4pDOX_1791	chr5:65086464-65086627	distal
D4pDOX_1792	chr5:66209900-66210112	distal
D4pDOX_1793	chr5:66807714-66808014	intron	MAST4	ENSG00000069020.18
D4pDOX_1794	chr5:66829868-66830131	intron	MAST4	ENSG00000069020.18
D4pDOX_1795	chr5:67787658-67787914	distal
D4pDOX_1796	chr5:68280065-68280285	intron	PIK3R1	ENSG00000145675.14
D4pDOX_1797	chr5:68332659-68332906	distal
D4pDOX_1798	chr5:68546039-68546276	distal
D4pDOX_1799	chr5:68899259-68899526	distal
D4pDOX_18	chr1:11155608-11155881	intron	MTOR	ENSG00000198793.12
D4pDOX_180	chr1:93779549-93779817	intron	BCAR3	ENSG00000137936.16
D4pDOX_1800	chr5:71475880-71476080	intron	BDP1	ENSG00000145734.18
D4pDOX_1801	chr5:72040600-72040849	distal
D4pDOX_1802	chr5:73740480-73740696	intron	ARHGEF28	ENSG00000214944.9
D4pDOX_1803	chr5:73981665-73981911	distal
D4pDOX_1804	chr5:74336423-74336634	distal
D4pDOX_1805	chr5:74359912-74360238	distal
D4pDOX_1806	chr5:76807378-76807563	distal
D4pDOX_1807	chr5:77043453-77043653	intron	AGGF1	ENSG00000164252.12
D4pDOX_1808	chr5:78345658-78345812	distal
D4pDOX_1809	chr5:79111809-79112036	intron	BHMT	ENSG00000145692.14
D4pDOX_181	chr1:94048736-94049067	intron	ABCA4	ENSG00000198691.11
D4pDOX_1810	chr5:80134962-80135151	intron	SERINC5	ENSG00000164300.16
D4pDOX_1811	chr5:80183328-80183590	intron	SERINC5	ENSG00000164300.16
D4pDOX_1812	chr5:80863792-80864080	intron	MSH3	ENSG00000113318.9
D4pDOX_1813	chr5:81636888-81637192	intron	SSBP2	ENSG00000145687.16
D4pDOX_1814	chr5:81651614-81651855	intron	SSBP2	ENSG00000145687.16
D4pDOX_1815	chr5:81849921-81850142	distal
D4pDOX_1816	chr5:82129659-82129856	intron	ATG10	ENSG00000152348.15
D4pDOX_1817	chr5:83177852-83178117	intron	XRCC4	ENSG00000152422.15
D4pDOX_1818	chr5:83725078-83725306	promoter	HAPLN1	ENSG00000145681.10
D4pDOX_1819	chr5:84312390-84312590	intron	EDIL3	ENSG00000164176.12
D4pDOX_182	chr1:94078993-94079327	intron	ABCA4	ENSG00000198691.11
D4pDOX_1820	chr5:84586745-84587019	distal
D4pDOX_1821	chr5:85823969-85824151	distal
D4pDOX_1822	chr5:86016229-86016288	distal
D4pDOX_1823	chr5:87185961-87186191	distal
D4pDOX_1824	chr5:87751901-87752095	distal
D4pDOX_1825	chr5:88393192-88393455	distal
D4pDOX_1826	chr5:88504217-88504478	distal
D4pDOX_1827	chr5:88754222-88754548	intron	MEF2C	ENSG00000081189.15
D4pDOX_1828	chr5:88825755-88826029	intron	MEF2C	ENSG00000081189.15
D4pDOX_1829	chr5:89189073-89189329	distal
D4pDOX_183	chr1:94101148-94101527	intron	ABCA4	ENSG00000198691.11
D4pDOX_1830	chr5:89560795-89561028	distal
D4pDOX_1831	chr5:89932789-89933039	distal
D4pDOX_1832	chr5:90191455-90191710	distal
D4pDOX_1833	chr5:90198201-90198492	distal
D4pDOX_1834	chr5:90595614-90595784	intron	ADGRV1	ENSG00000164199.16
D4pDOX_1835	chr5:90867505-90867724	intron	ADGRV1	ENSG00000164199.16
D4pDOX_1836	chr5:91020490-91020724	intron	ADGRV1	ENSG00000164199.16
D4pDOX_1837	chr5:91043004-91043199	intron	ADGRV1	ENSG00000164199.16
D4pDOX_1838	chr5:91212458-91212695	distal
D4pDOX_1839	chr5:91487494-91487704	distal
D4pDOX_184	chr1:94121495-94121768	promoter	ABCA4	ENSG00000198691.11
D4pDOX_1840	chr5:91670582-91670889	distal
D4pDOX_1841	chr5:91941775-91941959	distal
D4pDOX_1842	chr5:92644381-92644581	distal
D4pDOX_1843	chr5:93731125-93731376	intron	FAM172A	ENSG00000113391.18
D4pDOX_1844	chr5:94471564-94471731	exon	KIAA0825	ENSG00000185261.14
D4pDOX_1845	chr5:95711124-95711389	distal
D4pDOX_1846	chr5:95812115-95812273	intron	GLRX	ENSG00000173221.13
D4pDOX_1847	chr5:96625942-96626156	distal
D4pDOX_1848	chr5:97059058-97059310	distal
D4pDOX_1849	chr5:98513454-98513688	distal
D4pDOX_185	chr1:94160906-94161108	distal
D4pDOX_1850	chr5:98605015-98605196	distal
D4pDOX_1851	chr5:98796395-98796626	exon	RGMB	ENSG00000174136.11
D4pDOX_1852	chr5:99104644-99104950	distal
D4pDOX_1853	chr5:99662698-99662828	distal
D4pDOX_1854	chr5:100350960-100351256	distal
D4pDOX_1855	chr5:100877331-100877580	intron	ST8SIA4	ENSG00000113532.12
D4pDOX_1856	chr5:101009742-101010097	distal
D4pDOX_1857	chr5:102107442-102107684	distal
D4pDOX_1858	chr5:103066448-103066641	distal
D4pDOX_1859	chr5:103444447-103444642	distal
D4pDOX_186	chr1:94729383-94729656	distal
D4pDOX_1860	chr5:103668301-103668593	distal
D4pDOX_1861	chr5:104900382-104900688	distal
D4pDOX_1862	chr5:105767368-105767671	distal
D4pDOX_1863	chr5:105859494-105859729	distal
D4pDOX_1864	chr5:107067533-107067740	distal
D4pDOX_1865	chr5:107389168-107389446	intron	EFNA5	ENSG00000184349.12
D4pDOX_1866	chr5:107661387-107661608	intron	EFNA5	ENSG00000184349.12
D4pDOX_1867	chr5:107762547-107762786	distal
D4pDOX_1868	chr5:107877089-107877305	intron	FBXL17	ENSG00000145743.15
D4pDOX_1869	chr5:107955455-107955602	intron	FBXL17	ENSG00000145743.15
D4pDOX_187	chr1:94992352-94992544	intron	ALG14	ENSG00000172339.9
D4pDOX_1870	chr5:109223681-109223890	distal
D4pDOX_1871	chr5:110048592-110048844	distal
D4pDOX_1872	chr5:110289367-110289555	distal
D4pDOX_1873	chr5:110692739-110693023	intron	TMEM232	ENSG00000186952.14
D4pDOX_1874	chr5:111165153-111165381	distal
D4pDOX_1875	chr5:112013601-112013830	distal
D4pDOX_1876	chr5:112238630-112238825	intron	EPB41L4A	ENSG00000129595.12
D4pDOX_1877	chr5:113738782-113738987	distal
D4pDOX_1878	chr5:113779884-113780105	distal
D4pDOX_1879	chr5:113806387-113806604	distal
D4pDOX_188	chr1:95014093-95014313	intron	ALG14	ENSG00000172339.9
D4pDOX_1880	chr5:114223911-114224150	distal
D4pDOX_1881	chr5:114665596-114665897	distal
D4pDOX_1882	chr5:115078662-115078916	distal
D4pDOX_1883	chr5:115137316-115137607	intron	TRIM36	ENSG00000152503.9
D4pDOX_1884	chr5:115385088-115385289	distal
D4pDOX_1885	chr5:116263430-116263678	intron	COMMD10	ENSG00000145781.8
D4pDOX_1886	chr5:116528536-116528684	intron	SEMA6A	ENSG00000092421.16
D4pDOX_1887	chr5:116553521-116553820	intron	SEMA6A	ENSG00000092421.16
D4pDOX_1888	chr5:116629276-116629468	distal
D4pDOX_1889	chr5:117039820-117040033	distal
D4pDOX_189	chr1:95064095-95064384	intron	ALG14	ENSG00000172339.9
D4pDOX_1890	chr5:117486891-117487303	distal
D4pDOX_1891	chr5:119122163-119122423	intron	DMXL1	ENSG00000172869.14
D4pDOX_1892	chr5:119583087-119583316	distal
D4pDOX_1893	chr5:120989013-120989214	distal
D4pDOX_1894	chr5:122736313-122736528	distal
D4pDOX_1895	chr5:123194816-123194980	distal
D4pDOX_1896	chr5:123549567-123549785	intron	CSNK1G3	ENSG00000151292.17
D4pDOX_1897	chr5:123883080-123883351	distal
D4pDOX_1898	chr5:124908825-124909172	distal
D4pDOX_1899	chr5:125776711-125777004	distal
D4pDOX_19	chr1:12147230-12147608	distal
D4pDOX_190	chr1:95608946-95609219	distal
D4pDOX_1900	chr5:126139944-126140064	distal
D4pDOX_1901	chr5:127206393-127206619	distal
D4pDOX_1902	chr5:127296408-127296654	intron	MEGF10	ENSG00000145794.16
D4pDOX_1903	chr5:127298626-127298928	intron	MEGF10	ENSG00000145794.16
D4pDOX_1904	chr5:127605035-127605235	distal
D4pDOX_1905	chr5:127997467-127997696	distal
D4pDOX_1906	chr5:128750451-128750659	distal
D4pDOX_1907	chr5:129194627-129194761	distal
D4pDOX_1908	chr5:129205284-129205304	distal
D4pDOX_1909	chr5:130520262-130520496	distal
D4pDOX_191	chr1:95793968-95794192	distal
D4pDOX_1910	chr5:130811684-130811851	distal
D4pDOX_1911	chr5:131379771-131380007	intron	CDC42SE2	ENSG00000158985.13
D4pDOX_1912	chr5:132656742-132656942	promoter	IL13	ENSG00000169194.9
D4pDOX_1913	chr5:132830615-132830895	exon	SHROOM1	ENSG00000164403.14
D4pDOX_1914	chr5:132839829-132840090	distal
D4pDOX_1915	chr5:132854387-132854587	distal
D4pDOX_1916	chr5:134875247-134875449	intron	TXNDC15	ENSG00000113621.14
D4pDOX_1917	chr5:135398511-135398709	intron	H2AFY	ENSG00000113648.16
D4pDOX_1918	chr5:135788787-135788825	distal
D4pDOX_1919	chr5:136309622-136310140	intron	TRPC7	ENSG00000069018.17
D4pDOX_192	chr1:95990232-95990288	distal
D4pDOX_1920	chr5:136909734-136909927	distal
D4pDOX_1921	chr5:137214525-137214711	intron	SPOCK1	ENSG00000152377.13
D4pDOX_1922	chr5:137679970-137680193	intron	KLHL3	ENSG00000146021.14
D4pDOX_1923	chr5:138274399-138274489	exon	GFRA3	ENSG00000146013.10
D4pDOX_1924	chr5:139091839-139092108	intron	SIL1	ENSG00000120725.12
D4pDOX_1925	chr5:139164976-139165253	intron	SIL1	ENSG00000120725.12
D4pDOX_1926	chr5:139283583-139283892	intron	MATR3	ENSG00000280987.4
D4pDOX_1927	chr5:140323420-140323621	distal
D4pDOX_1928	chr5:140986197-140986522	intron	PCDHA1,PCDHA2,PCDHA3,PCDHA4,PCDHA5,PCDHA6,PCDHA7,PCDHA8,PCDHA9,PCDHA10,PCDHA11,PCDHA12,PCDHA13,PCDHAC1,PCDHAC2	ENSG00000204970.9,ENSG00000204969.6,ENSG00000255408.3,ENSG00000204967.10,ENSG00000204965.8,ENSG00000081842.17,ENSG00000204963.5,ENSG00000204962.5,ENSG00000204961.6,ENSG00000250120.6,ENSG00000249158.6,ENSG00000251664.3,ENSG00000239389.7,ENSG00000248383.4,ENSG00000243232.4
D4pDOX_1929	chr5:140986658-140986858	intron	PCDHA1,PCDHA2,PCDHA3,PCDHA4,PCDHA5,PCDHA6,PCDHA7,PCDHA8,PCDHA9,PCDHA10,PCDHA11,PCDHA12,PCDHA13,PCDHAC1,PCDHAC2	ENSG00000204970.9,ENSG00000204969.6,ENSG00000255408.3,ENSG00000204967.10,ENSG00000204965.8,ENSG00000081842.17,ENSG00000204963.5,ENSG00000204962.5,ENSG00000204961.6,ENSG00000250120.6,ENSG00000249158.6,ENSG00000251664.3,ENSG00000239389.7,ENSG00000248383.4,ENSG00000243232.4
D4pDOX_193	chr1:96259447-96259699	distal
D4pDOX_1930	chr5:141496113-141496369	intron	PCDHGA1,PCDHGA2,PCDHGA3,PCDHGB1,PCDHGA4,PCDHGB2,PCDHGA5,PCDHGB3,PCDHGA6,PCDHGA7,PCDHGB4,PCDHGA8,PCDHGB5,PCDHGA9,PCDHGB6,PCDHGA10,PCDHGB7,PCDHGA11,PCDHGA12,PCDHGC3,PCDHGC4,PCDHGC5	ENSG00000204956.5,ENSG00000081853.14,ENSG00000254245.2,ENSG00000254221.2,ENSG00000262576.2,ENSG00000253910.2,ENSG00000253485.2,ENSG00000262209.2,ENSG00000253731.2,ENSG00000253537.2,ENSG00000253953.2,ENSG00000253767.2,ENSG00000276547.1,ENSG00000261934.2,ENSG00000253305.2,ENSG00000253846.2,ENSG00000254122.2,ENSG00000253873.5,ENSG00000253159.2,ENSG00000240184.6,ENSG00000242419.5,ENSG00000240764.3
D4pDOX_1931	chr5:141508542-141508729	intron	PCDHGA1,PCDHGA2,PCDHGA3,PCDHGB1,PCDHGA4,PCDHGB2,PCDHGA5,PCDHGB3,PCDHGA6,PCDHGA7,PCDHGB4,PCDHGA8,PCDHGB5,PCDHGA9,PCDHGB6,PCDHGA10,PCDHGB7,PCDHGA11,PCDHGA12,PCDHGC3,PCDHGC4,PCDHGC5	ENSG00000204956.5,ENSG00000081853.14,ENSG00000254245.2,ENSG00000254221.2,ENSG00000262576.2,ENSG00000253910.2,ENSG00000253485.2,ENSG00000262209.2,ENSG00000253731.2,ENSG00000253537.2,ENSG00000253953.2,ENSG00000253767.2,ENSG00000276547.1,ENSG00000261934.2,ENSG00000253305.2,ENSG00000253846.2,ENSG00000254122.2,ENSG00000253873.5,ENSG00000253159.2,ENSG00000240184.6,ENSG00000242419.5,ENSG00000240764.3
D4pDOX_1932	chr5:142175575-142175850	distal
D4pDOX_1933	chr5:142260347-142260615	distal
D4pDOX_1934	chr5:142306258-142306448	distal
D4pDOX_1935	chr5:142400558-142400804	distal
D4pDOX_1936	chr5:142426970-142427208	distal
D4pDOX_1937	chr5:142474965-142475160	distal
D4pDOX_1938	chr5:142603027-142603189	intron	FGF1	ENSG00000113578.17
D4pDOX_1939	chr5:142734026-142734286	distal
D4pDOX_194	chr1:97094423-97094576	intron	DPYD	ENSG00000188641.12
D4pDOX_1940	chr5:142790053-142790301	intron	ARHGAP26	ENSG00000145819.15
D4pDOX_1941	chr5:142982411-142982726	intron	ARHGAP26	ENSG00000145819.15
D4pDOX_1942	chr5:143060037-143060313	intron	ARHGAP26	ENSG00000145819.15
D4pDOX_1943	chr5:143782584-143782915	distal
D4pDOX_1944	chr5:143891558-143891761	distal
D4pDOX_1945	chr5:145027375-145027580	distal
D4pDOX_1946	chr5:146744408-146744646	intron	PPP2R2B	ENSG00000156475.18
D4pDOX_1947	chr5:147041917-147042118	intron	PPP2R2B	ENSG00000156475.18
D4pDOX_1948	chr5:147081313-147081530	promoter	PPP2R2B	ENSG00000156475.18
D4pDOX_1949	chr5:147750236-147750454	intron	JAKMIP2	ENSG00000176049.15
D4pDOX_195	chr1:97348547-97348894	intron	DPYD	ENSG00000188641.12
D4pDOX_1950	chr5:148920675-148921165	distal
D4pDOX_1951	chr5:149237411-149237700	intron	ABLIM3	ENSG00000173210.19
D4pDOX_1952	chr5:149657330-149657609	distal
D4pDOX_1953	chr5:149874683-149874905	intron	PDE6A	ENSG00000132915.10
D4pDOX_1954	chr5:150671988-150672245	intron	MYOZ3	ENSG00000164591.13
D4pDOX_1955	chr5:150795397-150795597	intron	SMIM3	ENSG00000256235.1
D4pDOX_1956	chr5:151063375-151063547	intron	TNIP1	ENSG00000145901.14
D4pDOX_1957	chr5:151265112-151265299	intron	GM2A	ENSG00000196743.8
D4pDOX_1958	chr5:151640682-151640932	distal
D4pDOX_1959	chr5:151707670-151707919	distal
D4pDOX_196	chr1:97392731-97392974	intron	DPYD	ENSG00000188641.12
D4pDOX_1960	chr5:151745172-151745480	exon	ATOX1	ENSG00000177556.11
D4pDOX_1961	chr5:152548405-152548629	distal
D4pDOX_1962	chr5:153296574-153296868	distal
D4pDOX_1963	chr5:153618927-153619173	intron	GRIA1	ENSG00000155511.17
D4pDOX_1964	chr5:153905296-153905498	distal
D4pDOX_1965	chr5:154086146-154086459	distal
D4pDOX_1966	chr5:154456479-154456790	exon	SAP30L	ENSG00000164576.11
D4pDOX_1967	chr5:154691544-154691782	distal
D4pDOX_1968	chr5:155270717-155271128	distal
D4pDOX_1969	chr5:156550242-156550584	intron	SGCD	ENSG00000170624.13
D4pDOX_197	chr1:97741016-97741259	intron	DPYD	ENSG00000188641.12
D4pDOX_1970	chr5:156713431-156713778	intron	SGCD	ENSG00000170624.13
D4pDOX_1971	chr5:157049706-157049964	intron	HAVCR1	ENSG00000113249.12
D4pDOX_1972	chr5:157172358-157172625	distal
D4pDOX_1973	chr5:157564352-157564617	intron	ADAM19	ENSG00000135074.15
D4pDOX_1974	chr5:157568843-157569078	intron	ADAM19	ENSG00000135074.15
D4pDOX_1975	chr5:158234592-158234819	distal
D4pDOX_1976	chr5:159033355-159033571	intron	EBF1	ENSG00000164330.16
D4pDOX_1977	chr5:159050551-159050655	intron	EBF1	ENSG00000164330.16
D4pDOX_1978	chr5:160103447-160103690	intron	PWWP2A	ENSG00000170234.12
D4pDOX_1979	chr5:160477344-160477656	distal
D4pDOX_198	chr1:98046082-98046282	distal
D4pDOX_1980	chr5:160693931-160694065	intron	ATP10B	ENSG00000118322.12
D4pDOX_1981	chr5:160764610-160764849	intron	ATP10B	ENSG00000118322.12
D4pDOX_1982	chr5:161020292-161020611	distal
D4pDOX_1983	chr5:161092715-161092965	distal
D4pDOX_1984	chr5:161199813-161200087	distal
D4pDOX_1985	chr5:161230257-161230565	distal
D4pDOX_1986	chr5:161333510-161333798	intron	GABRB2	ENSG00000145864.12
D4pDOX_1987	chr5:161375261-161375602	intron	GABRB2	ENSG00000145864.12
D4pDOX_1988	chr5:161391782-161392068	intron	GABRB2	ENSG00000145864.12
D4pDOX_1989	chr5:161700378-161700512	intron	GABRA6	ENSG00000145863.10
D4pDOX_199	chr1:98512580-98512780	distal
D4pDOX_1990	chr5:162242601-162242829	distal
D4pDOX_1991	chr5:162956702-162956954	distal
D4pDOX_1992	chr5:163245596-163245879	distal
D4pDOX_1993	chr5:163330720-163330937	distal
D4pDOX_1994	chr5:163378077-163378304	distal
D4pDOX_1995	chr5:163379740-163379923	distal
D4pDOX_1996	chr5:164745569-164745817	distal
D4pDOX_1997	chr5:164824804-164824979	distal
D4pDOX_1998	chr5:167498028-167498471	intron	TENM2	ENSG00000145934.16
D4pDOX_1999	chr5:167730210-167730459	intron	TENM2	ENSG00000145934.16
D4pDOX_2	chr1:1422804-1423026	promoter	ANKRD65,TMEM88B	ENSG00000235098.8,ENSG00000205116.3
D4pDOX_20	chr1:12618327-12618537	promoter	DHRS3	ENSG00000162496.8
D4pDOX_200	chr1:98566120-98566305	distal
D4pDOX_2000	chr5:168064545-168064806	intron	TENM2	ENSG00000145934.16
D4pDOX_2001	chr5:168931618-168931868	intron	SLIT3	ENSG00000184347.14
D4pDOX_2002	chr5:169083517-169083775	intron	SLIT3	ENSG00000184347.14
D4pDOX_2003	chr5:169977198-169977444	intron	DOCK2,FAM196B	ENSG00000134516.15,ENSG00000204767.3
D4pDOX_2004	chr5:170106081-170106210	exon	FOXI1	ENSG00000168269.8
D4pDOX_2005	chr5:170108062-170108342	exon	FOXI1	ENSG00000168269.8
D4pDOX_2006	chr5:170132841-170133041	distal
D4pDOX_2007	chr5:170224427-170224687	distal
D4pDOX_2008	chr5:170331727-170331943	distal
D4pDOX_2009	chr5:170491626-170491826	intron	KCNIP1	ENSG00000182132.13
D4pDOX_201	chr1:98730294-98730607	intron	SNX7	ENSG00000162627.16
D4pDOX_2010	chr5:170885915-170886125	intron	RANBP17	ENSG00000204764.13
D4pDOX_2011	chr5:171985061-171985282	intron	FBXW11	ENSG00000072803.17
D4pDOX_2012	chr5:173294708-173294995	distal
D4pDOX_2013	chr5:173825324-173825583	distal
D4pDOX_2014	chr5:173988737-173989018	promoter	C5orf47	ENSG00000185056.9
D4pDOX_2015	chr5:174574721-174574940	distal
D4pDOX_2016	chr5:174618549-174618958	distal
D4pDOX_2017	chr5:176415925-176416162	intron	CLTB	ENSG00000175416.12
D4pDOX_2018	chr5:176543481-176543680	intron	CDHR2	ENSG00000074276.10
D4pDOX_2019	chr5:177546455-177546633	intron	FAM193B	ENSG00000146067.15
D4pDOX_202	chr1:98761340-98761550	distal
D4pDOX_2020	chr5:178120941-178121141	intron	N4BP3	ENSG00000145911.5
D4pDOX_2021	chr5:179142504-179142744	intron	ADAMTS2	ENSG00000087116.14
D4pDOX_2022	chr5:180113434-180113739	intron	RASGEF1C	ENSG00000146090.15
D4pDOX_2023	chr5:180130047-180130242	intron	RASGEF1C	ENSG00000146090.15
D4pDOX_2024	chr5:181241579-181241790	intron	RACK1	ENSG00000204628.11
D4pDOX_2025	chr6:1281673-1281849	distal
D4pDOX_2026	chr6:1316600-1316823	distal
D4pDOX_2027	chr6:1917713-1917952	intron	GMDS	ENSG00000112699.10
D4pDOX_2028	chr6:2576602-2576939	distal
D4pDOX_2029	chr6:4369773-4369978	distal
D4pDOX_203	chr1:99663552-99663820	intron	PALMD	ENSG00000099260.10
D4pDOX_2030	chr6:4930166-4930304	intron	CDYL	ENSG00000153046.17
D4pDOX_2031	chr6:5344055-5344329	intron	FARS2	ENSG00000145982.11
D4pDOX_2032	chr6:5746440-5746648	intron	FARS2	ENSG00000145982.11
D4pDOX_2033	chr6:6843146-6843482	distal
D4pDOX_2034	chr6:7109586-7109783	intron	RREB1	ENSG00000124782.19
D4pDOX_2035	chr6:7669792-7669983	distal
D4pDOX_2036	chr6:7730986-7731186	intron	BMP6	ENSG00000153162.8
D4pDOX_2037	chr6:7735014-7735214	intron	BMP6	ENSG00000153162.8
D4pDOX_2038	chr6:7813826-7814030	intron	BMP6	ENSG00000153162.8
D4pDOX_2039	chr6:7827217-7827516	intron	BMP6	ENSG00000153162.8
D4pDOX_204	chr1:99691243-99691501	intron	PALMD	ENSG00000099260.10
D4pDOX_2040	chr6:9290440-9290605	distal
D4pDOX_2041	chr6:9733179-9733414	distal
D4pDOX_2042	chr6:10315020-10315263	distal
D4pDOX_2043	chr6:10383414-10383660	distal
D4pDOX_2044	chr6:10412139-10412362	exon	TFAP2A	ENSG00000137203.10
D4pDOX_2045	chr6:10792329-10792529	intron	MAK	ENSG00000111837.11
D4pDOX_2046	chr6:11219494-11219753	intron	NEDD9	ENSG00000111859.16
D4pDOX_2047	chr6:11390027-11390286	distal
D4pDOX_2048	chr6:12034391-12034652	intron	HIVEP1	ENSG00000095951.16
D4pDOX_2049	chr6:12537542-12537790	distal
D4pDOX_205	chr1:99959360-99959578	distal
D4pDOX_2050	chr6:12582757-12583081	distal
D4pDOX_2051	chr6:14435291-14435475	distal
D4pDOX_2052	chr6:14441512-14441766	distal
D4pDOX_2053	chr6:14777652-14777946	distal
D4pDOX_2054	chr6:15044529-15044801	distal
D4pDOX_2055	chr6:15132840-15133148	distal
D4pDOX_2056	chr6:15352346-15352553	intron	JARID2	ENSG00000008083.13
D4pDOX_2057	chr6:15415561-15415702	intron	JARID2	ENSG00000008083.13
D4pDOX_2058	chr6:15431836-15432036	intron	JARID2	ENSG00000008083.13
D4pDOX_2059	chr6:15538827-15539057	intron	DTNBP1	ENSG00000047579.19
D4pDOX_206	chr1:100539119-100539356	exon	GPR88	ENSG00000181656.6
D4pDOX_2060	chr6:15623395-15623602	intron	DTNBP1	ENSG00000047579.19
D4pDOX_2061	chr6:15675643-15675886	distal
D4pDOX_2062	chr6:16092269-16092479	distal
D4pDOX_2063	chr6:16244919-16245201	intron	GMPR	ENSG00000137198.9
D4pDOX_2064	chr6:16723993-16724248	intron	ATXN1	ENSG00000124788.17
D4pDOX_2065	chr6:18044750-18044950	distal
D4pDOX_2066	chr6:19302028-19302271	distal
D4pDOX_2067	chr6:19939457-19939737	distal
D4pDOX_2068	chr6:19939918-19940273	distal
D4pDOX_2069	chr6:20246168-20246485	distal
D4pDOX_207	chr1:100606552-100606752	distal
D4pDOX_2070	chr6:21109851-21110010	intron	CDKAL1	ENSG00000145996.11
D4pDOX_2071	chr6:21241175-21241469	distal
D4pDOX_2072	chr6:21666168-21666457	distal
D4pDOX_2073	chr6:21757319-21757568	distal
D4pDOX_2074	chr6:21797071-21797271	distal
D4pDOX_2075	chr6:22141473-22141673	distal
D4pDOX_2076	chr6:22228224-22228503	distal
D4pDOX_2077	chr6:22622801-22623084	distal
D4pDOX_2078	chr6:22925407-22925721	distal
D4pDOX_2079	chr6:24389272-24389540	distal
D4pDOX_208	chr1:101324649-101324920	distal
D4pDOX_2080	chr6:24451897-24452147	intron	GPLD1	ENSG00000112293.14
D4pDOX_2081	chr6:25635900-25636178	distal
D4pDOX_2082	chr6:27145908-27146122	promoter	HIST1H2AH	ENSG00000274997.1
D4pDOX_2083	chr6:27866129-27866339	distal
D4pDOX_2084	chr6:31422772-31423037	distal
D4pDOX_2085	chr6:32108240-32108647	intron	TNXB	ENSG00000168477.17
D4pDOX_2086	chr6:32513019-32513229	distal
D4pDOX_2087	chr6:32611738-32612020	distal
D4pDOX_2088	chr6:32969822-32970076	intron	BRD2	ENSG00000204256.12
D4pDOX_2089	chr6:33116925-33117176	distal
D4pDOX_209	chr1:101833358-101833550	intron	OLFM3	ENSG00000118733.16
D4pDOX_2090	chr6:34244589-34244789	intron	HMGA1	ENSG00000137309.19
D4pDOX_2091	chr6:34246578-34246809	exon	SMIM29	ENSG00000186577.12
D4pDOX_2092	chr6:34875895-34876086	exon	UHRF1BP1	ENSG00000065060.16
D4pDOX_2093	chr6:35468629-35468881	intron	RPL10A	ENSG00000198755.10
D4pDOX_2094	chr6:36810923-36811168	intron	CPNE5	ENSG00000124772.11
D4pDOX_2095	chr6:36822957-36823157	intron	CPNE5	ENSG00000124772.11
D4pDOX_2096	chr6:36834867-36835082	intron	CPNE5	ENSG00000124772.11
D4pDOX_2097	chr6:37126312-37126522	distal
D4pDOX_2098	chr6:37699919-37700176	promoter	MDGA1	ENSG00000112139.14
D4pDOX_2099	chr6:37753738-37754010	distal
D4pDOX_21	chr1:14443293-14443532	intron	KAZN	ENSG00000189337.16
D4pDOX_210	chr1:102050662-102050818	distal
D4pDOX_2100	chr6:38283741-38284062	intron	BTBD9	ENSG00000183826.16
D4pDOX_2101	chr6:39200571-39200770	intron	KCNK5	ENSG00000164626.8
D4pDOX_2102	chr6:41568709-41568920	intron	FOXP4	ENSG00000137166.14
D4pDOX_2103	chr6:41627041-41627310	distal
D4pDOX_2104	chr6:42704354-42704598	intron	PRPH2	ENSG00000112619.7
D4pDOX_2105	chr6:43129846-43130121	intron	PTK7	ENSG00000112655.15
D4pDOX_2106	chr6:43285083-43285344	exon	TTBK1	ENSG00000146216.11
D4pDOX_2107	chr6:43760344-43760562	distal
D4pDOX_2108	chr6:44223659-44223883	exon	SLC29A1	ENSG00000112759.16
D4pDOX_2109	chr6:46456300-46456635	intron	RCAN2	ENSG00000172348.14
D4pDOX_211	chr1:102053166-102053273	distal
D4pDOX_2110	chr6:46993900-46994120	distal
D4pDOX_2111	chr6:47031217-47031417	intron	ADGRF1	ENSG00000153292.15
D4pDOX_2112	chr6:47970530-47970767	intron	PTCHD4	ENSG00000244694.7
D4pDOX_2113	chr6:48074411-48074620	distal
D4pDOX_2114	chr6:49623533-49623743	intron	RHAG	ENSG00000112077.15
D4pDOX_2115	chr6:50586121-50586299	distal
D4pDOX_2116	chr6:50591279-50591566	distal
D4pDOX_2117	chr6:50923206-50923454	distal
D4pDOX_2118	chr6:50979505-50979660	distal
D4pDOX_2119	chr6:51349083-51349234	distal
D4pDOX_212	chr1:102102319-102102513	distal
D4pDOX_2120	chr6:52312449-52312726	distal
D4pDOX_2121	chr6:52340578-52340827	distal
D4pDOX_2122	chr6:52522767-52522988	intron	EFHC1,TRAM2	ENSG00000096093.15,ENSG00000065308.4
D4pDOX_2123	chr6:52635026-52635378	distal
D4pDOX_2124	chr6:54390456-54390622	distal
D4pDOX_2125	chr6:54697546-54697758	distal
D4pDOX_2126	chr6:55559406-55559608	intron	HMGCLL1	ENSG00000146151.12
D4pDOX_2127	chr6:55618933-55619216	distal
D4pDOX_2128	chr6:56620350-56620550	exon	DST	ENSG00000151914.19
D4pDOX_2129	chr6:56824658-56824988	intron	DST	ENSG00000151914.19
D4pDOX_213	chr1:102132566-102132953	distal
D4pDOX_2130	chr6:57310846-57311320	promoter	PRIM2	ENSG00000146143.17
D4pDOX_2131	chr6:57445862-57446087	intron	PRIM2	ENSG00000146143.17
D4pDOX_2132	chr6:60644021-60644214	distal
D4pDOX_2133	chr6:60843344-60843546	distal
D4pDOX_2134	chr6:60843628-60843869	distal
D4pDOX_2135	chr6:62403728-62403946	distal
D4pDOX_2136	chr6:63476502-63476652	distal
D4pDOX_2137	chr6:63821554-63821742	intron	EYS	ENSG00000188107.14
D4pDOX_2138	chr6:63941734-63942012	intron	EYS	ENSG00000188107.14
D4pDOX_2139	chr6:64988185-64988400	intron	EYS	ENSG00000188107.14
D4pDOX_214	chr1:103265677-103265946	distal
D4pDOX_2140	chr6:65549819-65549971	intron	EYS	ENSG00000188107.14
D4pDOX_2141	chr6:65776375-65776655	distal
D4pDOX_2142	chr6:66010164-66010440	distal
D4pDOX_2143	chr6:66235289-66235558	distal
D4pDOX_2144	chr6:66854376-66854576	distal
D4pDOX_2145	chr6:67041979-67042255	distal
D4pDOX_2146	chr6:67134081-67134292	distal
D4pDOX_2147	chr6:67792969-67793245	distal
D4pDOX_2148	chr6:69976706-69977006	intron	COL19A1	ENSG00000082293.12
D4pDOX_2149	chr6:70839552-70839764	intron	SMAP1	ENSG00000112305.14
D4pDOX_215	chr1:103267946-103268147	distal
D4pDOX_2150	chr6:70956967-70957183	promoter	B3GAT2	ENSG00000112309.10
D4pDOX_2151	chr6:71403463-71403712	distal
D4pDOX_2152	chr6:71749839-71750225	distal
D4pDOX_2153	chr6:72112410-72112698	intron	RIMS1	ENSG00000079841.18
D4pDOX_2154	chr6:72216479-72216735	intron	RIMS1	ENSG00000079841.18
D4pDOX_2155	chr6:72421382-72421651	distal
D4pDOX_2156	chr6:72755845-72756010	intron	KCNQ5	ENSG00000185760.15
D4pDOX_2157	chr6:73851053-73851327	distal
D4pDOX_2158	chr6:74582252-74582516	distal
D4pDOX_2159	chr6:74956580-74956802	distal
D4pDOX_216	chr1:103457930-103458145	distal
D4pDOX_2160	chr6:75201915-75202153	intron	COL12A1	ENSG00000111799.20
D4pDOX_2161	chr6:75279496-75279706	intron	TMEM30A	ENSG00000112697.15
D4pDOX_2162	chr6:75441689-75441980	intron	FILIP1	ENSG00000118407.14
D4pDOX_2163	chr6:76691210-76691412	distal
D4pDOX_2164	chr6:76744543-76744857	distal
D4pDOX_2165	chr6:76812666-76812927	distal
D4pDOX_2166	chr6:76972516-76972835	distal
D4pDOX_2167	chr6:77463467-77463635	exon	HTR1B	ENSG00000135312.6
D4pDOX_2168	chr6:78647101-78647303	distal
D4pDOX_2169	chr6:78807249-78807435	distal
D4pDOX_217	chr1:104239049-104239339	distal
D4pDOX_2170	chr6:78852744-78852953	distal
D4pDOX_2171	chr6:79377853-79378016	distal
D4pDOX_2172	chr6:80190855-80191074	intron	BCKDHB	ENSG00000083123.14
D4pDOX_2173	chr6:80454274-80454551	distal
D4pDOX_2174	chr6:81589534-81589732	distal
D4pDOX_2175	chr6:81623296-81623546	distal
D4pDOX_2176	chr6:82261576-82261639	distal
D4pDOX_2177	chr6:83436840-83437027	distal
D4pDOX_2178	chr6:83459779-83460089	distal
D4pDOX_2179	chr6:84257734-84257984	distal
D4pDOX_218	chr1:104258812-104259004	distal
D4pDOX_2180	chr6:84282702-84282930	distal
D4pDOX_2181	chr6:84618887-84619094	distal
D4pDOX_2182	chr6:85051098-85051327	distal
D4pDOX_2183	chr6:85468412-85468667	intron	NT5E	ENSG00000135318.11
D4pDOX_2184	chr6:87239232-87239592	intron	ZNF292	ENSG00000188994.12
D4pDOX_2185	chr6:87281524-87281745	distal
D4pDOX_2186	chr6:87444459-87444694	intron	CFAP206	ENSG00000272514.5
D4pDOX_2187	chr6:88603271-88603471	distal
D4pDOX_2188	chr6:89239443-89239711	distal
D4pDOX_2189	chr6:89817524-89817794	intron	MDN1	ENSG00000112159.11
D4pDOX_219	chr1:107549144-107549405	distal
D4pDOX_2190	chr6:91299554-91299839	distal
D4pDOX_2191	chr6:91476082-91476321	distal
D4pDOX_2192	chr6:91655293-91655498	distal
D4pDOX_2193	chr6:94045607-94045819	distal
D4pDOX_2194	chr6:95648671-95648975	distal
D4pDOX_2195	chr6:96032720-96032952	intron	FUT9	ENSG00000172461.10
D4pDOX_2196	chr6:96276441-96276682	distal
D4pDOX_2197	chr6:98203462-98203649	distal
D4pDOX_2198	chr6:98296000-98296210	distal
D4pDOX_2199	chr6:99349809-99349996	promoter	FAXC	ENSG00000146267.11
D4pDOX_22	chr1:15248936-15249134	intron	FHAD1	ENSG00000142621.19
D4pDOX_220	chr1:108022138-108022509	distal
D4pDOX_2200	chr6:100036033-100036274	distal
D4pDOX_2201	chr6:100420828-100421085	intron	SIM1	ENSG00000112246.9
D4pDOX_2202	chr6:100553277-100553487	intron	ASCC3	ENSG00000112249.13
D4pDOX_2203	chr6:101083973-101084195	distal
D4pDOX_2204	chr6:101208206-101208416	distal
D4pDOX_2205	chr6:101352381-101352591	distal
D4pDOX_2206	chr6:102660332-102660581	distal
D4pDOX_2207	chr6:104760607-104760864	intron	HACE1	ENSG00000085382.11
D4pDOX_2208	chr6:104784997-104785197	exon	HACE1	ENSG00000085382.11
D4pDOX_2209	chr6:105189107-105189406	distal
D4pDOX_221	chr1:108889267-108889445	intron	AL449266.1,GPSM2	ENSG00000274068.1,ENSG00000121957.12
D4pDOX_2210	chr6:105488661-105488940	distal
D4pDOX_2211	chr6:105953040-105953315	distal
D4pDOX_2212	chr6:106040032-106040449	distal
D4pDOX_2213	chr6:107572963-107573232	intron	SOBP	ENSG00000112320.11
D4pDOX_2214	chr6:109513722-109513917	intron	AK9	ENSG00000155085.15
D4pDOX_2215	chr6:110055463-110055769	distal
D4pDOX_2216	chr6:110364495-110364647	distal
D4pDOX_2217	chr6:110537257-110537523	distal
D4pDOX_2218	chr6:111541057-111541364	distal
D4pDOX_2219	chr6:111838771-111838999	intron	FYN	ENSG00000010810.17
D4pDOX_222	chr1:111219537-111219812	intron	CHI3L2	ENSG00000064886.13
D4pDOX_2220	chr6:112286057-112286314	intron	AL365214.3	ENSG00000281613.2
D4pDOX_2221	chr6:112695039-112695345	distal
D4pDOX_2222	chr6:113046374-113046630	distal
D4pDOX_2223	chr6:113111296-113111500	distal
D4pDOX_2224	chr6:113558923-113559176	distal
D4pDOX_2225	chr6:113881551-113881773	distal
D4pDOX_2226	chr6:113969867-113970064	intron	HDAC2	ENSG00000196591.11
D4pDOX_2227	chr6:114472561-114472795	distal
D4pDOX_2228	chr6:114569755-114569971	distal
D4pDOX_2229	chr6:115633488-115633707	distal
D4pDOX_223	chr1:112524297-112524573	exon	ST7L,WNT2B	ENSG00000007341.18,ENSG00000134245.17
D4pDOX_2230	chr6:115645758-115645812	distal
D4pDOX_2231	chr6:117414850-117415104	intron	ROS1,AL132671.2	ENSG00000047936.10,ENSG00000282218.1
D4pDOX_2232	chr6:117552767-117552964	intron	AL132671.2,DCBLD1	ENSG00000282218.1,ENSG00000164465.18
D4pDOX_2233	chr6:117553197-117553469	intron	AL132671.2,DCBLD1	ENSG00000282218.1,ENSG00000164465.18
D4pDOX_2234	chr6:117591489-117591724	intron	GOPC	ENSG00000047932.13
D4pDOX_2235	chr6:117976086-117976310	intron	SLC35F1	ENSG00000196376.10
D4pDOX_2236	chr6:118408905-118409113	distal
D4pDOX_2237	chr6:119028186-119028402	intron	FAM184A	ENSG00000111879.18
D4pDOX_2238	chr6:119060602-119060857	intron	FAM184A	ENSG00000111879.18
D4pDOX_2239	chr6:119078023-119078228	intron	FAM184A	ENSG00000111879.18
D4pDOX_224	chr1:112718764-112718987	promoter	AL603832.3,PPM1J,FAM19A3	ENSG00000271810.5,ENSG00000155367.15,ENSG00000184599.13
D4pDOX_2240	chr6:119096790-119097037	intron	FAM184A	ENSG00000111879.18
D4pDOX_2241	chr6:119197408-119197608	intron	MAN1A1	ENSG00000111885.6
D4pDOX_2242	chr6:119206261-119206468	intron	MAN1A1	ENSG00000111885.6
D4pDOX_2243	chr6:119303415-119303470	intron	MAN1A1	ENSG00000111885.6
D4pDOX_2244	chr6:119644496-119644692	distal
D4pDOX_2245	chr6:119815083-119815365	distal
D4pDOX_2246	chr6:121711563-121711763	distal
D4pDOX_2247	chr6:121774864-121775124	distal
D4pDOX_2248	chr6:121842284-121842496	distal
D4pDOX_2249	chr6:123550072-123550416	intron	TRDN	ENSG00000186439.12
D4pDOX_225	chr1:113405694-113405890	intron	MAGI3	ENSG00000081026.18
D4pDOX_2250	chr6:124007918-124008166	intron	NKAIN2	ENSG00000188580.14
D4pDOX_2251	chr6:124076257-124076454	intron	NKAIN2	ENSG00000188580.14
D4pDOX_2252	chr6:124472428-124472673	intron	NKAIN2	ENSG00000188580.14
D4pDOX_2253	chr6:124832982-124833064	distal
D4pDOX_2254	chr6:124888911-124889156	distal
D4pDOX_2255	chr6:125154758-125155069	intron	TPD52L1	ENSG00000111907.20
D4pDOX_2256	chr6:126252210-126252519	distal
D4pDOX_2257	chr6:126724872-126725075	distal
D4pDOX_2258	chr6:127459033-127459122	intron	KIAA0408	ENSG00000189367.14
D4pDOX_2259	chr6:127857154-127857450	intron	THEMIS	ENSG00000172673.10
D4pDOX_226	chr1:114352844-114353042	distal
D4pDOX_2260	chr6:127941177-127941363	distal
D4pDOX_2261	chr6:128482617-128482978	intron	PTPRK	ENSG00000152894.14
D4pDOX_2262	chr6:128540866-128541049	distal
D4pDOX_2263	chr6:129029882-129030087	intron	LAMA2	ENSG00000196569.11
D4pDOX_2264	chr6:129331577-129331931	intron	LAMA2	ENSG00000196569.11
D4pDOX_2265	chr6:130009179-130009504	promoter	L3MBTL3	ENSG00000198945.7
D4pDOX_2266	chr6:131213701-131213937	intron	AKAP7	ENSG00000118507.15
D4pDOX_2267	chr6:131293415-131293665	distal
D4pDOX_2268	chr6:131744541-131744741	intron	ENPP3	ENSG00000154269.14
D4pDOX_2269	chr6:133944642-133944882	distal
D4pDOX_227	chr1:115166849-115167031	distal
D4pDOX_2270	chr6:133945222-133945408	distal
D4pDOX_2271	chr6:135215672-135215874	intron	MYB	ENSG00000118513.18
D4pDOX_2272	chr6:135249549-135249749	distal
D4pDOX_2273	chr6:135289900-135290114	intron	AHI1	ENSG00000135541.20
D4pDOX_2274	chr6:136051231-136051452	intron	PDE7B	ENSG00000171408.13
D4pDOX_2275	chr6:137062057-137062703	distal
D4pDOX_2276	chr6:137353463-137353735	distal
D4pDOX_2277	chr6:138165175-138165351	intron	ARFGEF3	ENSG00000112379.8
D4pDOX_2278	chr6:138411339-138411586	intron	HEBP2	ENSG00000051620.10
D4pDOX_2279	chr6:139027743-139027964	promoter	ABRACL	ENSG00000146386.7
D4pDOX_228	chr1:115323338-115323546	intron	NGF	ENSG00000134259.3
D4pDOX_2280	chr6:139587584-139587825	distal
D4pDOX_2281	chr6:140138563-140138811	distal
D4pDOX_2282	chr6:140572189-140572499	distal
D4pDOX_2283	chr6:140825758-140826006	distal
D4pDOX_2284	chr6:142349159-142349462	intron	ADGRG6	ENSG00000112414.14
D4pDOX_2285	chr6:142388351-142388565	intron	ADGRG6	ENSG00000112414.14
D4pDOX_2286	chr6:142846963-142847176	intron	HIVEP2	ENSG00000010818.9
D4pDOX_2287	chr6:142975564-142975750	distal
D4pDOX_2288	chr6:143498425-143498791	intron	FUCA2	ENSG00000001036.13
D4pDOX_2289	chr6:143511274-143511359	intron	FUCA2	ENSG00000001036.13
D4pDOX_229	chr1:116666289-116666476	exon	IGSF3	ENSG00000143061.17
D4pDOX_2290	chr6:145237780-145238000	distal
D4pDOX_2291	chr6:145656172-145656437	intron	EPM2A	ENSG00000112425.14
D4pDOX_2292	chr6:146103953-146103957	intron	GRM1	ENSG00000152822.13
D4pDOX_2293	chr6:146444226-146444532	distal
D4pDOX_2294	chr6:146494806-146494988	distal
D4pDOX_2295	chr6:146819681-146819936	distal
D4pDOX_2296	chr6:146881509-146881826	distal
D4pDOX_2297	chr6:146890888-146891088	distal
D4pDOX_2298	chr6:146934299-146934471	distal
D4pDOX_2299	chr6:147306575-147306789	intron	STXBP5	ENSG00000164506.14
D4pDOX_23	chr1:16626139-16626355	distal
D4pDOX_230	chr1:116861166-116861256	distal
D4pDOX_2300	chr6:148169001-148169240	distal
D4pDOX_2301	chr6:148169726-148169980	distal
D4pDOX_2302	chr6:148350962-148351130	intron	SASH1	ENSG00000111961.17
D4pDOX_2303	chr6:148398336-148398536	intron	SASH1	ENSG00000111961.17
D4pDOX_2304	chr6:148456140-148456256	intron	SASH1	ENSG00000111961.17
D4pDOX_2305	chr6:148884542-148884747	intron	UST	ENSG00000111962.7
D4pDOX_2306	chr6:149317959-149318212	intron	TAB2	ENSG00000055208.18
D4pDOX_2307	chr6:149750166-149750482	intron	PCMT1	ENSG00000120265.16
D4pDOX_2308	chr6:150264088-150264295	distal
D4pDOX_2309	chr6:150459361-150459572	distal
D4pDOX_231	chr1:118084492-118084770	intron	SPAG17	ENSG00000155761.13
D4pDOX_2310	chr6:150949664-150949882	intron	MTHFD1L	ENSG00000120254.15
D4pDOX_2311	chr6:151044751-151044953	intron	MTHFD1L	ENSG00000120254.15
D4pDOX_2312	chr6:151305773-151305998	intron	AKAP12	ENSG00000131016.16
D4pDOX_2313	chr6:151675936-151676050	distal
D4pDOX_2314	chr6:151899220-151899487	intron	ESR1	ENSG00000091831.23
D4pDOX_2315	chr6:152682279-152682411	distal
D4pDOX_2316	chr6:152727591-152727791	distal
D4pDOX_2317	chr6:153059960-153060166	intron	RGS17	ENSG00000091844.7
D4pDOX_2318	chr6:153831764-153831994	distal
D4pDOX_2319	chr6:154931972-154932378	intron	TIAM2	ENSG00000146426.17
D4pDOX_232	chr1:118295084-118295230	distal
D4pDOX_2320	chr6:154969850-154970119	intron	TIAM2	ENSG00000146426.17
D4pDOX_2321	chr6:155080838-155081082	intron	TIAM2	ENSG00000146426.17
D4pDOX_2322	chr6:155429579-155429939	intron	NOX3	ENSG00000074771.3
D4pDOX_2323	chr6:155606110-155606447	distal
D4pDOX_2324	chr6:156061523-156061709	distal
D4pDOX_2325	chr6:156176148-156176381	distal
D4pDOX_2326	chr6:157092789-157093035	intron	ARID1B	ENSG00000049618.22
D4pDOX_2327	chr6:157460882-157461060	intron	ZDHHC14	ENSG00000175048.16
D4pDOX_2328	chr6:158207473-158207784	distal
D4pDOX_2329	chr6:158560479-158560710	intron	TMEM181	ENSG00000146433.8
D4pDOX_233	chr1:119009043-119009222	distal
D4pDOX_2330	chr6:158853339-158853622	distal
D4pDOX_2331	chr6:159407455-159407791	distal
D4pDOX_2332	chr6:159422429-159422601	distal
D4pDOX_2333	chr6:159455822-159456076	distal
D4pDOX_2334	chr6:159760662-159760978	exon	ACAT2	ENSG00000120437.8
D4pDOX_2335	chr6:160222686-160222741	intron	SLC22A2	ENSG00000112499.12
D4pDOX_2336	chr6:160467535-160467745	distal
D4pDOX_2337	chr6:160945735-160945943	distal
D4pDOX_2338	chr6:160992805-160993005	intron	MAP3K4	ENSG00000085511.19
D4pDOX_2339	chr6:161373956-161374207	intron	PRKN	ENSG00000185345.18
D4pDOX_234	chr1:119608847-119609049	distal
D4pDOX_2340	chr6:161838747-161838972	intron	PRKN	ENSG00000185345.18
D4pDOX_2341	chr6:162271993-162272211	intron	PRKN	ENSG00000185345.18
D4pDOX_2342	chr6:162488485-162488713	intron	PRKN	ENSG00000185345.18
D4pDOX_2343	chr6:162532972-162533014	intron	PRKN	ENSG00000185345.18
D4pDOX_2344	chr6:162621320-162621508	intron	PRKN	ENSG00000185345.18
D4pDOX_2345	chr6:163065432-163065632	intron	PACRG	ENSG00000112530.11
D4pDOX_2346	chr6:163085509-163085659	intron	PACRG	ENSG00000112530.11
D4pDOX_2347	chr6:163630823-163631092	distal
D4pDOX_2348	chr6:164897723-164897924	distal
D4pDOX_2349	chr6:165647631-165647901	intron	PDE10A	ENSG00000112541.13
D4pDOX_235	chr1:151145218-151145445	intron	SEMA6C	ENSG00000143434.15
D4pDOX_2350	chr6:165704174-165704356	distal
D4pDOX_2351	chr6:165819530-165819614	distal
D4pDOX_2352	chr6:165988392-165988408	distal
D4pDOX_2353	chr6:166551867-166552155	intron	RPS6KA2	ENSG00000071242.11
D4pDOX_2354	chr6:167274352-167274547	distal
D4pDOX_2355	chr6:167790012-167790331	distal
D4pDOX_2356	chr6:168067134-168067401	intron	FRMD1	ENSG00000153303.16
D4pDOX_2357	chr6:168101553-168101748	distal
D4pDOX_2358	chr6:168301633-168301836	intron	DACT2	ENSG00000164488.11
D4pDOX_2359	chr6:168459664-168459870	intron	SMOC2	ENSG00000112562.18
D4pDOX_236	chr1:151473402-151473582	distal
D4pDOX_2360	chr6:169626786-169626874	intron	WDR27	ENSG00000184465.15
D4pDOX_2361	chr6:169640713-169640911	intron	WDR27	ENSG00000184465.15
D4pDOX_2362	chr6:169840088-169840584	distal
D4pDOX_2363	chr6:169973669-169973868	distal
D4pDOX_2364	chr6:170122716-170122939	distal
D4pDOX_2365	chr7:231194-231478	intron	FAM20C	ENSG00000177706.8
D4pDOX_2366	chr7:469212-469287	distal
D4pDOX_2367	chr7:1090415-1090686	intron	C7orf50,GPER1	ENSG00000146540.14,ENSG00000164850.14
D4pDOX_2368	chr7:1286079-1286267	distal
D4pDOX_2369	chr7:2302996-2303223	intron	SNX8	ENSG00000106266.10
D4pDOX_237	chr1:152035122-152035322	intron	S100A11	ENSG00000163191.5
D4pDOX_2370	chr7:2874169-2874441	distal
D4pDOX_2371	chr7:4748431-4748661	intron	FOXK1	ENSG00000164916.10
D4pDOX_2372	chr7:5555058-5555266	distal
D4pDOX_2373	chr7:6154648-6154768	exon	USP42	ENSG00000106346.11
D4pDOX_2374	chr7:6430391-6430667	intron	DAGLB	ENSG00000164535.14
D4pDOX_2375	chr7:7911432-7911638	intron	UMAD1	ENSG00000219545.11
D4pDOX_2376	chr7:9697375-9697672	distal
D4pDOX_2377	chr7:10080365-10080664	distal
D4pDOX_2378	chr7:10176492-10176710	distal
D4pDOX_2379	chr7:11233929-11234169	distal
D4pDOX_238	chr1:152052629-152052809	distal
D4pDOX_2380	chr7:11616574-11616794	intron	THSD7A	ENSG00000005108.15
D4pDOX_2381	chr7:14269128-14269276	intron	DGKB	ENSG00000136267.13
D4pDOX_2382	chr7:14458572-14458750	intron	DGKB	ENSG00000136267.13
D4pDOX_2383	chr7:14771801-14772043	intron	DGKB	ENSG00000136267.13
D4pDOX_2384	chr7:15280394-15280470	intron	AGMO	ENSG00000187546.13
D4pDOX_2385	chr7:15559493-15559661	intron	AGMO	ENSG00000187546.13
D4pDOX_2386	chr7:15778329-15778548	distal
D4pDOX_2387	chr7:16193696-16193996	intron	ISPD	ENSG00000214960.9
D4pDOX_2388	chr7:17030640-17030879	distal
D4pDOX_2389	chr7:17861315-17861614	intron	SNX13	ENSG00000071189.21
D4pDOX_239	chr1:153059052-153059167	promoter	SPRR2A	ENSG00000241794.1
D4pDOX_2390	chr7:17882754-17883041	intron	SNX13	ENSG00000071189.21
D4pDOX_2391	chr7:18087042-18087318	intron	HDAC9	ENSG00000048052.21
D4pDOX_2392	chr7:18727183-18727422	intron	HDAC9	ENSG00000048052.21
D4pDOX_2393	chr7:19107604-19107799	distal
D4pDOX_2394	chr7:19692243-19692443	distal
D4pDOX_2395	chr7:21041825-21041968	distal
D4pDOX_2396	chr7:21765400-21765605	intron	DNAH11	ENSG00000105877.17
D4pDOX_2397	chr7:21948464-21948683	promoter	CDCA7L	ENSG00000164649.19
D4pDOX_2398	chr7:22253155-22253452	intron	RAPGEF5	ENSG00000136237.18
D4pDOX_2399	chr7:22601102-22601344	distal
D4pDOX_24	chr1:17569721-17569875	intron	ARHGEF10L	ENSG00000074964.16
D4pDOX_240	chr1:153353634-153353889	promoter	PGLYRP4,S100A9	ENSG00000163218.14,ENSG00000163220.10
D4pDOX_2400	chr7:23046074-23046355	distal
D4pDOX_2401	chr7:24172937-24173132	distal
D4pDOX_2402	chr7:24349406-24349651	distal
D4pDOX_2403	chr7:25851670-25851896	distal
D4pDOX_2404	chr7:26081721-26082006	distal
D4pDOX_2405	chr7:27045050-27045218	distal
D4pDOX_2406	chr7:27106716-27106878	exon	HOXA3	ENSG00000105997.22
D4pDOX_2407	chr7:27424278-27424550	distal
D4pDOX_2408	chr7:27606382-27606690	intron	HIBADH	ENSG00000106049.8
D4pDOX_2409	chr7:27826464-27826651	intron	TAX1BP1	ENSG00000106052.13
D4pDOX_241	chr1:153881041-153881303	intron	GATAD2B	ENSG00000143614.9
D4pDOX_2410	chr7:27841471-27841723	intron	JAZF1	ENSG00000153814.11
D4pDOX_2411	chr7:29231975-29232216	intron	CHN2	ENSG00000106069.21
D4pDOX_2412	chr7:29989531-29989831	intron	SCRN1	ENSG00000136193.16
D4pDOX_2413	chr7:31699163-31699388	intron	PPP1R17	ENSG00000106341.10
D4pDOX_2414	chr7:31825294-31825494	intron	PDE1C	ENSG00000154678.16
D4pDOX_2415	chr7:32836488-32836752	distal
D4pDOX_2416	chr7:32844829-32845027	distal
D4pDOX_2417	chr7:33185795-33186027	intron	BBS9	ENSG00000122507.20
D4pDOX_2418	chr7:34301701-34301903	distal
D4pDOX_2419	chr7:35248719-35248915	intron	TBX20	ENSG00000164532.10
D4pDOX_242	chr1:155172755-155173038	intron	KRTCAP2	ENSG00000163463.11
D4pDOX_2420	chr7:35471496-35471746	distal
D4pDOX_2421	chr7:36025242-36025570	distal
D4pDOX_2422	chr7:36309782-36309879	distal
D4pDOX_2423	chr7:36834484-36834706	distal
D4pDOX_2424	chr7:37275406-37275747	intron	ELMO1	ENSG00000155849.15
D4pDOX_2425	chr7:37382552-37382850	intron	ELMO1	ENSG00000155849.15
D4pDOX_2426	chr7:37480741-37481045	distal
D4pDOX_2427	chr7:37683634-37683905	promoter	GPR141,EPDR1	ENSG00000187037.8,ENSG00000086289.11
D4pDOX_2428	chr7:37908591-37908757	intron	EPDR1,SFRP4	ENSG00000086289.11,ENSG00000106483.11
D4pDOX_2429	chr7:38281451-38281656	distal
D4pDOX_243	chr1:155941416-155941530	promoter	KIAA0907,RXFP4	ENSG00000132680.10,ENSG00000173080.5
D4pDOX_2430	chr7:38385745-38385956	intron	AMPH	ENSG00000078053.16
D4pDOX_2431	chr7:40489964-40490197	intron	SUGCT	ENSG00000175600.15
D4pDOX_2432	chr7:41732823-41733244	distal
D4pDOX_2433	chr7:42097757-42097977	intron	GLI3	ENSG00000106571.12
D4pDOX_2434	chr7:42193241-42193513	intron	GLI3	ENSG00000106571.12
D4pDOX_2435	chr7:42303552-42303816	distal
D4pDOX_2436	chr7:42338784-42338957	distal
D4pDOX_2437	chr7:44214421-44214670	distal
D4pDOX_2438	chr7:44743841-44744133	promoter	ZMIZ2	ENSG00000122515.14
D4pDOX_2439	chr7:44871354-44871480	distal
D4pDOX_244	chr1:157586202-157586359	exon	FCRL4	ENSG00000163518.10
D4pDOX_2440	chr7:44912876-44913095	distal
D4pDOX_2441	chr7:46291051-46291244	distal
D4pDOX_2442	chr7:48109131-48109440	distal
D4pDOX_2443	chr7:48147370-48147571	distal
D4pDOX_2444	chr7:49487102-49487297	distal
D4pDOX_2445	chr7:49866220-49866478	intron	VWC2	ENSG00000188730.4
D4pDOX_2446	chr7:50061653-50061901	intron	ZPBP	ENSG00000042813.7
D4pDOX_2447	chr7:50957533-50957727	distal
D4pDOX_2448	chr7:51635570-51635854	distal
D4pDOX_2449	chr7:51666850-51667114	distal
D4pDOX_245	chr1:158025576-158025990	intron	KIRREL1	ENSG00000183853.17
D4pDOX_2450	chr7:51802775-51803016	distal
D4pDOX_2451	chr7:51879055-51879243	distal
D4pDOX_2452	chr7:52670659-52670952	distal
D4pDOX_2453	chr7:52903894-52904061	distal
D4pDOX_2454	chr7:54817173-54817435	distal
D4pDOX_2455	chr7:55152652-55152887	intron	EGFR	ENSG00000146648.17
D4pDOX_2456	chr7:55449266-55449436	distal
D4pDOX_2457	chr7:55743478-55743704	distal
D4pDOX_2458	chr7:69553305-69553525	distal
D4pDOX_2459	chr7:69871567-69871872	intron	AUTS2	ENSG00000158321.15
D4pDOX_246	chr1:158471982-158472217	promoter	OR10R2	ENSG00000198965.4
D4pDOX_2460	chr7:70030744-70031051	intron	AUTS2	ENSG00000158321.15
D4pDOX_2461	chr7:70267433-70267641	intron	AUTS2	ENSG00000158321.15
D4pDOX_2462	chr7:70408243-70408475	intron	AUTS2	ENSG00000158321.15
D4pDOX_2463	chr7:70470782-70471053	intron	AUTS2	ENSG00000158321.15
D4pDOX_2464	chr7:70809527-70809754	distal
D4pDOX_2465	chr7:71682959-71683173	intron	GALNT17	ENSG00000185274.11
D4pDOX_2466	chr7:72152710-72152998	intron	CALN1	ENSG00000183166.10
D4pDOX_2467	chr7:73564405-73564654	distal
D4pDOX_2468	chr7:76912083-76912283	distal
D4pDOX_2469	chr7:77416018-77416163	intron	GSAP	ENSG00000186088.15
D4pDOX_247	chr1:158864631-158864913	distal
D4pDOX_2470	chr7:78172241-78172507	intron	MAGI2	ENSG00000187391.19
D4pDOX_2471	chr7:78769616-78769816	intron	MAGI2	ENSG00000187391.19
D4pDOX_2472	chr7:79280194-79280424	intron	MAGI2	ENSG00000187391.19
D4pDOX_2473	chr7:79354973-79355168	intron	MAGI2	ENSG00000187391.19
D4pDOX_2474	chr7:80106812-80106984	distal
D4pDOX_2475	chr7:80133703-80134032	promoter	GNAI1	ENSG00000127955.15
D4pDOX_2476	chr7:80213873-80214116	intron	GNAI1	ENSG00000127955.15
D4pDOX_2477	chr7:80288730-80288998	distal
D4pDOX_2478	chr7:80629101-80629269	intron	CD36	ENSG00000135218.17
D4pDOX_2479	chr7:80764199-80764396	intron	SEMA3C	ENSG00000075223.13
D4pDOX_248	chr1:159228641-159228865	distal
D4pDOX_2480	chr7:81211753-81211958	distal
D4pDOX_2481	chr7:81781490-81781685	distal
D4pDOX_2482	chr7:82050251-82050451	intron	CACNA2D1	ENSG00000153956.15
D4pDOX_2483	chr7:82542775-82543015	distal
D4pDOX_2484	chr7:82821095-82821341	exon	PCLO	ENSG00000186472.19
D4pDOX_2485	chr7:83639928-83640158	intron	SEMA3E	ENSG00000170381.12
D4pDOX_2486	chr7:83833914-83834148	distal
D4pDOX_2487	chr7:84194570-84194764	exon	SEMA3A	ENSG00000075213.10
D4pDOX_2488	chr7:84980710-84980783	distal
D4pDOX_2489	chr7:85322345-85322568	distal
D4pDOX_249	chr1:159300157-159300407	intron	FCER1A	ENSG00000179639.10
D4pDOX_2490	chr7:85600481-85600817	distal
D4pDOX_2491	chr7:85898017-85898346	distal
D4pDOX_2492	chr7:87448491-87448702	intron	ABCB4	ENSG00000005471.15
D4pDOX_2493	chr7:87507516-87507749	intron	ABCB1	ENSG00000085563.14
D4pDOX_2494	chr7:87517201-87517433	intron	ABCB1	ENSG00000085563.14
D4pDOX_2495	chr7:87920662-87920950	distal
D4pDOX_2496	chr7:88266130-88266646	distal
D4pDOX_2497	chr7:88272736-88272940	exon	STEAP4	ENSG00000127954.12
D4pDOX_2498	chr7:88323591-88323737	distal
D4pDOX_2499	chr7:88399267-88399429	distal
D4pDOX_25	chr1:17597134-17597419	intron	ARHGEF10L	ENSG00000074964.16
D4pDOX_250	chr1:160169608-160169878	intron	ATP1A4	ENSG00000132681.16
D4pDOX_2500	chr7:89134383-89134593	intron	ZNF804B	ENSG00000182348.6
D4pDOX_2501	chr7:89550244-89550468	distal
D4pDOX_2502	chr7:89555367-89555567	distal
D4pDOX_2503	chr7:90946838-90947110	intron	CDK14	ENSG00000058091.16
D4pDOX_2504	chr7:91206431-91206637	intron	CDK14	ENSG00000058091.16
D4pDOX_2505	chr7:91348760-91349063	distal
D4pDOX_2506	chr7:91424463-91424663	distal
D4pDOX_2507	chr7:91513021-91513320	distal
D4pDOX_2508	chr7:91718213-91718371	distal
D4pDOX_2509	chr7:93817116-93817298	intron	GNGT1	ENSG00000127928.12
D4pDOX_251	chr1:160460786-160461073	distal
D4pDOX_2510	chr7:93822325-93822521	intron	GNGT1	ENSG00000127928.12
D4pDOX_2511	chr7:93913314-93913514	distal
D4pDOX_2512	chr7:94650178-94650464	intron	SGCE	ENSG00000127990.15
D4pDOX_2513	chr7:94701602-94701810	distal
D4pDOX_2514	chr7:95500769-95500971	intron	ASB4	ENSG00000005981.12
D4pDOX_2515	chr7:95772933-95773041	intron	DYNC1I1	ENSG00000158560.14
D4pDOX_2516	chr7:97832809-97833010	distal
D4pDOX_2517	chr7:98040975-98041177	distal
D4pDOX_2518	chr7:98231186-98231488	intron	TECPR1	ENSG00000205356.9
D4pDOX_2519	chr7:98365989-98366366	intron	BAIAP2L1	ENSG00000006453.13
D4pDOX_252	chr1:160646991-160647180	exon	SLAMF1	ENSG00000117090.14
D4pDOX_2520	chr7:98476859-98477081	distal
D4pDOX_2521	chr7:99046910-99047172	intron	SMURF1	ENSG00000198742.9
D4pDOX_2522	chr7:99427110-99427362	intron	PTCD1,ATP5J2-PTCD1	ENSG00000106246.17,ENSG00000248919.7
D4pDOX_2523	chr7:100489840-100490095	intron	NYAP1	ENSG00000166924.8
D4pDOX_2524	chr7:100523361-100523600	distal
D4pDOX_2525	chr7:100559153-100559306	intron	AGFG2	ENSG00000106351.12
D4pDOX_2526	chr7:103075422-103075632	intron	ARMC10	ENSG00000170632.13
D4pDOX_2527	chr7:104979388-104979588	distal
D4pDOX_2528	chr7:105269516-105269725	intron	SRPK2	ENSG00000135250.16
D4pDOX_2529	chr7:106980344-106980548	distal
D4pDOX_253	chr1:161020143-161020343	intron	F11R	ENSG00000158769.17
D4pDOX_2530	chr7:107595248-107595585	intron	BCAP29	ENSG00000075790.10
D4pDOX_2531	chr7:108114210-108114435	intron	LAMB4	ENSG00000091128.12
D4pDOX_2532	chr7:108328457-108328713	intron	NRCAM	ENSG00000091129.19
D4pDOX_2533	chr7:108345737-108345997	intron	NRCAM	ENSG00000091129.19
D4pDOX_2534	chr7:108385228-108385431	intron	NRCAM	ENSG00000091129.19
D4pDOX_2535	chr7:108420522-108420774	intron	NRCAM	ENSG00000091129.19
D4pDOX_2536	chr7:110228961-110229266	distal
D4pDOX_2537	chr7:110767570-110767769	intron	IMMP2L	ENSG00000184903.9
D4pDOX_2538	chr7:111092103-111092330	intron	IMMP2L,LRRN3	ENSG00000184903.9,ENSG00000173114.12
D4pDOX_2539	chr7:112069907-112070247	intron	DOCK4	ENSG00000128512.20
D4pDOX_254	chr1:161281447-161281666	intron	PCP4L1	ENSG00000248485.1
D4pDOX_2540	chr7:112119016-112119299	intron	DOCK4	ENSG00000128512.20
D4pDOX_2541	chr7:113017504-113017714	distal
D4pDOX_2542	chr7:113159801-113160092	distal
D4pDOX_2543	chr7:114153772-114154095	intron	FOXP2	ENSG00000128573.24
D4pDOX_2544	chr7:114653343-114653536	intron	FOXP2	ENSG00000128573.24
D4pDOX_2545	chr7:115952859-115953095	intron	TFEC	ENSG00000105967.15
D4pDOX_2546	chr7:116139143-116139484	intron	TFEC	ENSG00000105967.15
D4pDOX_2547	chr7:120363727-120363950	intron	KCND2	ENSG00000184408.9
D4pDOX_2548	chr7:120432953-120433053	intron	KCND2	ENSG00000184408.9
D4pDOX_2549	chr7:120588544-120588693	intron	KCND2	ENSG00000184408.9
D4pDOX_255	chr1:161872728-161872971	intron	ATF6	ENSG00000118217.5
D4pDOX_2550	chr7:120760832-120761236	distal
D4pDOX_2551	chr7:121049563-121049790	intron	CPED1	ENSG00000106034.17
D4pDOX_2552	chr7:121473743-121473999	distal
D4pDOX_2553	chr7:121739497-121739641	distal
D4pDOX_2554	chr7:122974339-122974526	distal
D4pDOX_2555	chr7:123633728-123633933	intron	ASB15	ENSG00000146809.12
D4pDOX_2556	chr7:123692483-123692820	exon	WASL	ENSG00000106299.7
D4pDOX_2557	chr7:123864940-123865222	intron	HYAL4	ENSG00000106302.9
D4pDOX_2558	chr7:125116688-125116943	distal
D4pDOX_2559	chr7:125347393-125347598	distal
D4pDOX_256	chr1:162144920-162145147	intron	NOS1AP	ENSG00000198929.12
D4pDOX_2560	chr7:125468693-125468874	distal
D4pDOX_2561	chr7:125640194-125640412	distal
D4pDOX_2562	chr7:126343685-126343927	distal
D4pDOX_2563	chr7:127035402-127035665	intron	GRM8	ENSG00000179603.17
D4pDOX_2564	chr7:127189142-127189341	intron	GRM8	ENSG00000179603.17
D4pDOX_2565	chr7:127536841-127537000	distal
D4pDOX_2566	chr7:127683838-127684125	intron	SND1	ENSG00000197157.10
D4pDOX_2567	chr7:127726530-127726685	intron	SND1	ENSG00000197157.10
D4pDOX_2568	chr7:128032733-128032908	intron	SND1	ENSG00000197157.10
D4pDOX_2569	chr7:128427359-128427569	distal
D4pDOX_257	chr1:162152295-162152569	intron	NOS1AP	ENSG00000198929.12
D4pDOX_2570	chr7:130254591-130254855	distal
D4pDOX_2571	chr7:131238392-131238603	intron	MKLN1	ENSG00000128585.17
D4pDOX_2572	chr7:131538794-131539001	intron	PODXL	ENSG00000128567.16
D4pDOX_2573	chr7:131722412-131722713	distal
D4pDOX_2574	chr7:133820725-133820927	intron	EXOC4	ENSG00000131558.14
D4pDOX_2575	chr7:133859334-133859534	intron	EXOC4	ENSG00000131558.14
D4pDOX_2576	chr7:134872286-134872614	intron	CALD1	ENSG00000122786.19
D4pDOX_2577	chr7:137903748-137903977	intron	CREB3L2	ENSG00000182158.14
D4pDOX_2578	chr7:139059047-139059252	intron	ZC3HAV1	ENSG00000105939.12
D4pDOX_2579	chr7:139321103-139321315	distal
D4pDOX_258	chr1:162978195-162978417	distal
D4pDOX_2580	chr7:139503532-139503768	distal
D4pDOX_2581	chr7:139535163-139535399	intron	CLEC2L	ENSG00000236279.6
D4pDOX_2582	chr7:140349188-140349383	intron	SLC37A3	ENSG00000157800.17
D4pDOX_2583	chr7:140362852-140363121	intron	SLC37A3	ENSG00000157800.17
D4pDOX_2584	chr7:140426215-140426482	exon	RAB19	ENSG00000146955.10
D4pDOX_2585	chr7:140763161-140763368	intron	BRAF	ENSG00000157764.12
D4pDOX_2586	chr7:142001455-142001815	intron	MGAM	ENSG00000257335.8
D4pDOX_2587	chr7:142115359-142115571	intron	MGAM2	ENSG00000257743.8
D4pDOX_2588	chr7:144353171-144353377	promoter	ARHGEF5	ENSG00000050327.14
D4pDOX_2589	chr7:144403612-144404136	intron	NOBOX	ENSG00000106410.14
D4pDOX_259	chr1:162984720-162985018	distal
D4pDOX_2590	chr7:145152740-145152866	distal
D4pDOX_2591	chr7:145360504-145360823	distal
D4pDOX_2592	chr7:145433517-145433639	distal
D4pDOX_2593	chr7:145447832-145448037	distal
D4pDOX_2594	chr7:145653248-145653450	distal
D4pDOX_2595	chr7:146248147-146248353	intron	CNTNAP2	ENSG00000174469.19
D4pDOX_2596	chr7:147894339-147894519	intron	CNTNAP2	ENSG00000174469.19
D4pDOX_2597	chr7:147904115-147904537	intron	CNTNAP2	ENSG00000174469.19
D4pDOX_2598	chr7:148978186-148978404	distal
D4pDOX_2599	chr7:150383886-150384087	intron	AC073111.3,ZNF775	ENSG00000284041.1,ENSG00000196456.11
D4pDOX_26	chr1:18354687-18354899	intron	IGSF21	ENSG00000117154.11
D4pDOX_260	chr1:163063574-163063791	promoter	RGS4	ENSG00000117152.13
D4pDOX_2600	chr7:150506196-150506422	distal
D4pDOX_2601	chr7:150755555-150755818	distal
D4pDOX_2602	chr7:151043503-151043782	intron	ABCB8	ENSG00000197150.12
D4pDOX_2603	chr7:151157413-151157845	intron	GBX1	ENSG00000164900.4
D4pDOX_2604	chr7:151251998-151252207	intron	SMARCD3	ENSG00000082014.16
D4pDOX_2605	chr7:152663978-152664198	intron	XRCC2	ENSG00000196584.2
D4pDOX_2606	chr7:153524142-153524303	distal
D4pDOX_2607	chr7:154844557-154844787	intron	DPP6	ENSG00000130226.16
D4pDOX_2608	chr7:155509972-155510235	intron	CNPY1	ENSG00000146910.12
D4pDOX_2609	chr7:155962392-155962611	distal
D4pDOX_261	chr1:164473634-164473826	distal
D4pDOX_2610	chr7:157872084-157872327	intron	PTPRN2	ENSG00000155093.17
D4pDOX_2611	chr7:157887451-157887772	intron	PTPRN2	ENSG00000155093.17
D4pDOX_2612	chr7:157907391-157907606	intron	PTPRN2	ENSG00000155093.17
D4pDOX_2613	chr8:592805-593034	distal
D4pDOX_2614	chr8:629418-629660	intron	ERICH1	ENSG00000104714.13
D4pDOX_2615	chr8:687530-687796	intron	ERICH1	ENSG00000104714.13
D4pDOX_2616	chr8:1865339-1865572	intron	ARHGEF10	ENSG00000104728.15
D4pDOX_2617	chr8:2064544-2064760	intron	MYOM2	ENSG00000036448.9
D4pDOX_2618	chr8:2075254-2075566	intron	MYOM2	ENSG00000036448.9
D4pDOX_2619	chr8:2130098-2130345	intron	MYOM2	ENSG00000036448.9
D4pDOX_262	chr1:164863119-164863408	distal
D4pDOX_2620	chr8:2355565-2355724	distal
D4pDOX_2621	chr8:2502016-2502228	distal
D4pDOX_2622	chr8:3687732-3687959	intron	CSMD1	ENSG00000183117.18
D4pDOX_2623	chr8:4144488-4144731	intron	CSMD1	ENSG00000183117.18
D4pDOX_2624	chr8:4581745-4582009	intron	CSMD1	ENSG00000183117.18
D4pDOX_2625	chr8:5660793-5660995	distal
D4pDOX_2626	chr8:5669928-5670214	distal
D4pDOX_2627	chr8:5676798-5677067	distal
D4pDOX_2628	chr8:5940762-5941011	distal
D4pDOX_2629	chr8:6557739-6557971	intron	MCPH1,ANGPT2	ENSG00000147316.12,ENSG00000091879.13
D4pDOX_263	chr1:166057665-166057895	distal
D4pDOX_2630	chr8:6599164-6599370	intron	MCPH1	ENSG00000147316.12
D4pDOX_2631	chr8:6890348-6890629	distal
D4pDOX_2632	chr8:8508070-8508292	distal
D4pDOX_2633	chr8:8676394-8676639	distal
D4pDOX_2634	chr8:10270770-10270921	intron	MSRA	ENSG00000175806.14
D4pDOX_2635	chr8:10584761-10585101	distal
D4pDOX_2636	chr8:11168850-11169113	intron	XKR6	ENSG00000171044.10
D4pDOX_2637	chr8:11330029-11330297	promoter	SLC35G5	ENSG00000177710.5
D4pDOX_2638	chr8:11744030-11744514	intron	GATA4	ENSG00000136574.17
D4pDOX_2639	chr8:11916933-11917004	distal
D4pDOX_264	chr1:166089919-166090180	intron	FAM78B	ENSG00000188859.6
D4pDOX_2640	chr8:12223915-12224125	distal
D4pDOX_2641	chr8:13069522-13069713	distal
D4pDOX_2642	chr8:13578810-13579079	distal
D4pDOX_2643	chr8:14488425-14488625	intron	SGCZ	ENSG00000185053.13
D4pDOX_2644	chr8:15564753-15564960	intron	TUSC3	ENSG00000104723.20
D4pDOX_2645	chr8:17413020-17413237	intron	MTMR7	ENSG00000003987.13
D4pDOX_2646	chr8:17626943-17627151	intron	PDGFRL	ENSG00000104213.12
D4pDOX_2647	chr8:17632771-17633065	intron	PDGFRL	ENSG00000104213.12
D4pDOX_2648	chr8:17755175-17755360	exon	MTUS1	ENSG00000129422.14
D4pDOX_2649	chr8:18409427-18409800	distal
D4pDOX_265	chr1:167345444-167345695	intron	POU2F1	ENSG00000143190.21
D4pDOX_2650	chr8:18424405-18424552	distal
D4pDOX_2651	chr8:19472195-19472413	intron	CSGALNACT1	ENSG00000147408.14
D4pDOX_2652	chr8:19494985-19495224	intron	CSGALNACT1	ENSG00000147408.14
D4pDOX_2653	chr8:19994405-19994605	distal
D4pDOX_2654	chr8:20311124-20311306	distal
D4pDOX_2655	chr8:20867071-20867287	distal
D4pDOX_2656	chr8:20997502-20997692	distal
D4pDOX_2657	chr8:21590125-21590509	distal
D4pDOX_2658	chr8:25073919-25074154	distal
D4pDOX_2659	chr8:25185046-25185132	intron	DOCK5	ENSG00000147459.17
D4pDOX_266	chr1:167401335-167401555	intron	POU2F1	ENSG00000143190.21
D4pDOX_2660	chr8:25916791-25917047	intron	EBF2	ENSG00000221818.8
D4pDOX_2661	chr8:26293037-26293247	intron	PPP2R2A	ENSG00000221914.9
D4pDOX_2662	chr8:26467401-26467601	distal
D4pDOX_2663	chr8:26611668-26611888	intron	DPYSL2	ENSG00000092964.17
D4pDOX_2664	chr8:28708329-28708685	intron	EXTL3	ENSG00000012232.8
D4pDOX_2665	chr8:29459502-29459614	distal
D4pDOX_2666	chr8:29617221-29617502	distal
D4pDOX_2667	chr8:29886156-29886402	distal
D4pDOX_2668	chr8:30170284-30170477	intron	DCTN6	ENSG00000104671.7
D4pDOX_2669	chr8:30490790-30490990	intron	RBPMS	ENSG00000157110.15
D4pDOX_267	chr1:167404340-167404556	intron	POU2F1	ENSG00000143190.21
D4pDOX_2670	chr8:30500385-30500588	intron	RBPMS	ENSG00000157110.15
D4pDOX_2671	chr8:30743529-30743813	intron	UBXN8	ENSG00000104691.14
D4pDOX_2672	chr8:31184570-31184787	distal
D4pDOX_2673	chr8:31867070-31867272	intron	NRG1	ENSG00000157168.18
D4pDOX_2674	chr8:32442329-32442520	intron	NRG1	ENSG00000157168.18
D4pDOX_2675	chr8:32722201-32722416	intron	NRG1	ENSG00000157168.18
D4pDOX_2676	chr8:33395993-33396197	intron	FUT10	ENSG00000172728.15
D4pDOX_2677	chr8:33800299-33800499	distal
D4pDOX_2678	chr8:34749322-34749523	distal
D4pDOX_2679	chr8:35976791-35977068	distal
D4pDOX_268	chr1:168413685-168413950	distal
D4pDOX_2680	chr8:37044191-37044451	distal
D4pDOX_2681	chr8:37079841-37080041	distal
D4pDOX_2682	chr8:37133835-37134045	distal
D4pDOX_2683	chr8:37224917-37225098	distal
D4pDOX_2684	chr8:37390539-37390739	distal
D4pDOX_2685	chr8:37567602-37567862	distal
D4pDOX_2686	chr8:37648155-37648343	distal
D4pDOX_2687	chr8:37691438-37691641	promoter	ZNF703	ENSG00000183779.6
D4pDOX_2688	chr8:41818717-41818991	intron	ANK1	ENSG00000029534.19
D4pDOX_2689	chr8:41836342-41836547	intron	ANK1	ENSG00000029534.19
D4pDOX_269	chr1:168756072-168756350	distal
D4pDOX_2690	chr8:41961207-41961418	intron	KAT6A	ENSG00000083168.9
D4pDOX_2691	chr8:42515861-42516061	intron	SLC20A2	ENSG00000168575.9
D4pDOX_2692	chr8:42532596-42532800	intron	SLC20A2	ENSG00000168575.9
D4pDOX_2693	chr8:43419361-43419628	distal
D4pDOX_2694	chr8:47652832-47653118	intron	SPIDR	ENSG00000164808.16
D4pDOX_2695	chr8:48281598-48281807	distal
D4pDOX_2696	chr8:48925690-48925890	promoter	SNAI2	ENSG00000019549.9
D4pDOX_2697	chr8:49041453-49041678	distal
D4pDOX_2698	chr8:49277250-49277455	distal
D4pDOX_2699	chr8:49334835-49335035	distal
D4pDOX_27	chr1:19445927-19446159	intron	CAPZB	ENSG00000077549.17
D4pDOX_270	chr1:168880236-168880441	distal
D4pDOX_2700	chr8:49618152-49618335	distal
D4pDOX_2701	chr8:50863233-50863433	distal
D4pDOX_2702	chr8:51663622-51663799	intron	PXDNL	ENSG00000147485.12
D4pDOX_2703	chr8:51762301-51762575	intron	PXDNL	ENSG00000147485.12
D4pDOX_2704	chr8:53422278-53422389	distal
D4pDOX_2705	chr8:53985565-53985776	intron	TCEA1	ENSG00000187735.13
D4pDOX_2706	chr8:54178447-54178683	distal
D4pDOX_2707	chr8:54212105-54212549	distal
D4pDOX_2708	chr8:54517779-54518116	distal
D4pDOX_2709	chr8:55079739-55079982	distal
D4pDOX_271	chr1:168923899-168924103	distal
D4pDOX_2710	chr8:55193363-55193567	intron	XKR4	ENSG00000206579.8
D4pDOX_2711	chr8:55596107-55596367	distal
D4pDOX_2712	chr8:56319636-56319790	intron	SDR16C5	ENSG00000170786.12
D4pDOX_2713	chr8:56604283-56604539	distal
D4pDOX_2714	chr8:57022053-57022429	distal
D4pDOX_2715	chr8:57165932-57166109	distal
D4pDOX_2716	chr8:57412698-57412965	distal
D4pDOX_2717	chr8:58118329-58118518	intron	FAM110B	ENSG00000169122.11
D4pDOX_2718	chr8:58590183-58590462	intron	NSMAF	ENSG00000035681.7
D4pDOX_2719	chr8:59016996-59017177	intron	TOX	ENSG00000198846.5
D4pDOX_272	chr1:169105687-169105908	promoter	ATP1B1	ENSG00000143153.12
D4pDOX_2720	chr8:59467915-59468134	distal
D4pDOX_2721	chr8:60455516-60455819	distal
D4pDOX_2722	chr8:60852064-60852264	intron	CHD7	ENSG00000171316.11
D4pDOX_2723	chr8:60865383-60865652	exon	CHD7	ENSG00000171316.11
D4pDOX_2724	chr8:60950498-60950691	distal
D4pDOX_2725	chr8:61946491-61946744	distal
D4pDOX_2726	chr8:62054400-62054607	distal
D4pDOX_2727	chr8:62825811-62826128	intron	NKAIN3	ENSG00000185942.11
D4pDOX_2728	chr8:63055849-63056094	distal
D4pDOX_2729	chr8:65013131-65013398	distal
D4pDOX_273	chr1:169777007-169777240	distal
D4pDOX_2730	chr8:66002022-66002242	distal
D4pDOX_2731	chr8:66232609-66232861	distal
D4pDOX_2732	chr8:66466982-66467248	intron	ADHFE1	ENSG00000147576.15
D4pDOX_2733	chr8:66555827-66556111	distal
D4pDOX_2734	chr8:67100987-67101308	intron	CSPP1	ENSG00000104218.14
D4pDOX_2735	chr8:67602541-67602836	intron	CPA6	ENSG00000165078.12
D4pDOX_2736	chr8:67692902-67693125	intron	CPA6	ENSG00000165078.12
D4pDOX_2737	chr8:67794973-67795262	distal
D4pDOX_2738	chr8:67915546-67915816	distal
D4pDOX_2739	chr8:68222819-68223029	intron	PREX2	ENSG00000046889.18
D4pDOX_274	chr1:169878607-169878813	intron	SCYL3	ENSG00000000457.13
D4pDOX_2740	chr8:68229580-68229788	intron	PREX2	ENSG00000046889.18
D4pDOX_2741	chr8:69144728-69145009	distal
D4pDOX_2742	chr8:70404244-70404351	promoter	NCOA2	ENSG00000140396.12
D4pDOX_2743	chr8:71112033-71112218	distal
D4pDOX_2744	chr8:72040482-72040806	intron	TRPA1	ENSG00000104321.10
D4pDOX_2745	chr8:72099801-72099886	distal
D4pDOX_2746	chr8:72479569-72479774	distal
D4pDOX_2747	chr8:73285671-73285680	distal
D4pDOX_2748	chr8:73370537-73370707	distal
D4pDOX_2749	chr8:73588331-73588582	intron	STAU2	ENSG00000040341.17
D4pDOX_275	chr1:170146849-170147168	intron	METTL11B	ENSG00000203740.3
D4pDOX_2750	chr8:74023484-74023709	intron	LY96	ENSG00000154589.6
D4pDOX_2751	chr8:74442173-74442452	distal
D4pDOX_2752	chr8:75780993-75781149	distal
D4pDOX_2753	chr8:75792050-75792328	distal
D4pDOX_2754	chr8:76350161-76350373	distal
D4pDOX_2755	chr8:78291570-78291755	distal
D4pDOX_2756	chr8:78496801-78497036	distal
D4pDOX_2757	chr8:78629278-78629571	distal
D4pDOX_2758	chr8:79196930-79197166	distal
D4pDOX_2759	chr8:79636391-79636534	intron	STMN2	ENSG00000104435.13
D4pDOX_276	chr1:170200181-170200503	distal
D4pDOX_2760	chr8:79739592-79739891	distal
D4pDOX_2761	chr8:79908440-79908666	distal
D4pDOX_2762	chr8:79923648-79923922	intron	MRPS28	ENSG00000147586.9
D4pDOX_2763	chr8:79960031-79960234	intron	MRPS28	ENSG00000147586.9
D4pDOX_2764	chr8:80182756-80182942	distal
D4pDOX_2765	chr8:80336020-80336303	distal
D4pDOX_2766	chr8:80807957-80808157	intron	ZNF704	ENSG00000164684.13
D4pDOX_2767	chr8:82520652-82520854	distal
D4pDOX_2768	chr8:82669152-82669372	distal
D4pDOX_2769	chr8:84287452-84287674	intron	RALYL	ENSG00000184672.11
D4pDOX_277	chr1:170698726-170698998	intron	PRRX1	ENSG00000116132.11
D4pDOX_2770	chr8:85591691-85591891	distal
D4pDOX_2771	chr8:85597300-85597582	distal
D4pDOX_2772	chr8:85660057-85660259	distal
D4pDOX_2773	chr8:87013125-87013295	intron	CNBD1	ENSG00000176571.11
D4pDOX_2774	chr8:87307980-87308222	intron	CNBD1	ENSG00000176571.11
D4pDOX_2775	chr8:87832642-87832850	distal
D4pDOX_2776	chr8:87906562-87906762	distal
D4pDOX_2777	chr8:87974113-87974331	distal
D4pDOX_2778	chr8:88239967-88240231	intron	MMP16	ENSG00000156103.15
D4pDOX_2779	chr8:88637352-88637622	distal
D4pDOX_278	chr1:170969808-170970076	intron	MROH9	ENSG00000117501.14
D4pDOX_2780	chr8:89081325-89081533	distal
D4pDOX_2781	chr8:89699115-89699325	distal
D4pDOX_2782	chr8:89736315-89736506	distal
D4pDOX_2783	chr8:89882705-89882992	distal
D4pDOX_2784	chr8:89917224-89917453	intron	OSGIN2	ENSG00000164823.9
D4pDOX_2785	chr8:90097981-90098275	distal
D4pDOX_2786	chr8:90324532-90324628	distal
D4pDOX_2787	chr8:90324743-90325002	distal
D4pDOX_2788	chr8:90452803-90453003	distal
D4pDOX_2789	chr8:90639972-90640172	intron	TMEM64	ENSG00000180694.13
D4pDOX_279	chr1:171210495-171210767	exon	FMO2	ENSG00000094963.13
D4pDOX_2790	chr8:90699427-90699706	intron	TMEM64	ENSG00000180694.13
D4pDOX_2791	chr8:91100973-91101173	promoter	LRRC69	ENSG00000214954.8
D4pDOX_2792	chr8:93604213-93604478	distal
D4pDOX_2793	chr8:94863306-94863508	intron	INTS8	ENSG00000164941.13
D4pDOX_2794	chr8:95051993-95052264	intron	NDUFAF6	ENSG00000156170.12
D4pDOX_2795	chr8:97933593-97933942	intron	MATN2	ENSG00000132561.13
D4pDOX_2796	chr8:98012369-98012679	intron	MATN2	ENSG00000132561.13
D4pDOX_2797	chr8:98412248-98412564	distal
[truncated: 3,132 more rows]
