# Supplementary material for: SOX17 integrates HOXA and arterial programs in hemogenic endothelium to drive definitive lympho-myeloid hematopoiesis
Source: Cell Rep. Author manuscript; Available in PMC 2021 Mar 24. (PMC7988717; doi:10.1016/j.celrep.2021.108758)
Supplement: 4 [file NIHMS1674683-supplement-4.xlsx]

## Sheet: Sheet1
Top 5% of genes with ATAC-seq signals increased at promoters upon DOX induction
GO term	adjusted p-value
anatomical structure morphogenesis	1.78003407755937e-7
nervous system development	2.85807041113842e-7
neurogenesis	4.58194e-06
central nervous system development	8.16944e-06
tube morphogenesis	2.44821e-05
system development	2.44821e-05
generation of neurons	2.92474e-05
tube development	0.000110693
multicellular organism development	0.000110693
regulation of nervous system development	0.000161455
regulation of multicellular organismal development	0.000161455
anatomical structure development	0.000185597
neuron differentiation	0.000185597
locomotion	0.000185597
regulation of anatomical structure morphogenesis	0.000185597
cell migration	0.000246498
regulation of developmental process	0.000342946
head development	0.000342946
positive regulation of developmental process	0.000465449
blood vessel morphogenesis	0.000758105
neuron development	0.000758105
adenylate cyclase-modulating G protein-coupled receptor signaling pathway	0.000761229
neuron projection development	0.000761229
vasculature development	0.000865103
anatomical structure formation involved in morphogenesis	0.000920372
neuron part	0.00103801
developmental process	0.00103801
angiogenesis	0.00105143
cardiovascular system development	0.00105143
embryonic morphogenesis	0.00106719
basement membrane	0.00107571
brain development	0.00130148
cellular developmental process	0.00147664
animal organ morphogenesis	0.00152122
neuron projection	0.00152122
cell motility	0.00152122
localization of cell	0.00152122
blood vessel development	0.00156792
intrinsic component of plasma membrane	0.00159311
regulation of cell development	0.00159311
regulation of neurogenesis	0.00161094
animal organ development	0.00171432
multicellular organismal process	0.00173566
G protein-coupled receptor signaling pathway, coupled to cyclic nucleotide second messenger	0.00232497
integral component of plasma membrane	0.00240844
circulatory system development	0.00285926
regulation of multicellular organismal process	0.00311505
cell development	0.00323436
axon development	0.00361846
cell differentiation	0.00362683
embryonic organ development	0.00362683
cell part morphogenesis	0.00618266
embryo development	0.00746111
signaling receptor binding	0.00884362
synapse	0.00884362
movement of cell or subcellular component	0.00904821
cellular component morphogenesis	0.00904821
tumor necrosis factor-activated receptor activity	0.00904821
renal system development	0.00973711
tissue morphogenesis	0.00973711
axonogenesis	0.010047
regulation of neuron differentiation	0.010179
positive regulation of cell development	0.010271
axon	0.010271
adenylate cyclase-inhibiting G protein-coupled receptor signaling pathway	0.010271
regulation of cell differentiation	0.0115318
positive regulation of nervous system development	0.0124596
ear development	0.0126238
positive regulation of cell differentiation	0.013452
metanephros morphogenesis	0.0157249
synaptic membrane adhesion	0.0157408
ear morphogenesis	0.015896
inner ear morphogenesis	0.0163152
cell morphogenesis involved in neuron differentiation	0.0178442
neuron projection morphogenesis	0.0201199
chondrocyte differentiation	0.0201199
plasma membrane bounded cell projection morphogenesis	0.0201199
positive regulation of epithelial cell migration	0.0203205
system process	0.0203205
cell morphogenesis	0.0203205
collagen-containing extracellular matrix	0.0203205
inner ear development	0.0205413
positive regulation of protein phosphorylation	0.021877
cell projection morphogenesis	0.021877
positive regulation of multicellular organismal process	0.021877
second-messenger-mediated signaling	0.021877
sensory organ development	0.0226859
positive regulation of neurogenesis	0.0226859
nephron development	0.0234397
chemotaxis	0.0234627
death receptor activity	0.0236602
regulation of system process	0.0241785
cAMP-mediated signaling	0.024616
taxis	0.024616
positive regulation of cell proliferation	0.0260098
sensory organ morphogenesis	0.0260098
cell proliferation	0.0280805
positive regulation of cell migration	0.0291653
negative regulation of apoptotic process	0.0322755
cell morphogenesis involved in differentiation	0.0334835
growth factor activity	0.0334835
extracellular matrix	0.0339107
dichotomous subdivision of terminal units involved in lung branching	0.035192
extracellular matrix organization	0.036705
extracellular structure organization	0.036705
intrinsic component of membrane	0.0368754
cell communication	0.0386522
kidney morphogenesis	0.0394639
dopamine transport	0.0405537
regulation of neuron projection development	0.0414352
positive regulation of locomotion	0.0422124
metal ion transmembrane transporter activity	0.0424432
regulation of developmental growth	0.0424432
urogenital system development	0.0424432
regulation of cell migration	0.0445872
regulation of cell proliferation	0.0456984
positive regulation of phosphorylation	0.0485043
receptor tyrosine kinase binding	0.0498644
