# Supplementary material for: SOX17 integrates HOXA and arterial programs in hemogenic endothelium to drive definitive lympho-myeloid hematopoiesis
Source: Cell Rep. Author manuscript; Available in PMC 2021 Mar 24. (PMC7988717; doi:10.1016/j.celrep.2021.108758)
Supplement: 5 [file NIHMS1674683-supplement-5.xlsx]

## Sheet: Sheet1
Enriched motifs in condition-specific ATAC-seq promoter peaks
motif	condition	adjusted p-value
ETS1	DOX+	3.2e-06
ETV1	DOX+	0.00022
ELK4	DOX+	0.00023
ETV2	DOX+	0.00043
ELF1	DOX+	0.0009
ELK1	DOX+	0.002
ERG	DOX+	0.0026
GABPA	DOX+	0.0047
ESR2	DOX+	0.012
ETV4	DOX+	0.018
RARA	DOX+	0.025
GABPA	DOX-	1.4e-13
ELF1	DOX-	1.9e-13
ETV1	DOX-	9.6e-13
ELF2	DOX-	1.2e-12
ELF5	DOX-	2.7e-10
ETS1	DOX-	2.2e-9
ETV2	DOX-	2.6e-9
ERG	DOX-	1.5e-8
ELK4	DOX-	3.2e-8
ETV4	DOX-	9.8e-8
ELK1	DOX-	5.6e-7
EHF	DOX-	9.2e-7
ELF3	DOX-	7.1e-06
SPI1	DOX-	1.2e-05
FOSL1	DOX-	0.00011
ETV5	DOX-	0.0002
CTCF	DOX-	0.00025
ZN341	DOX-	0.00045
FLI1	DOX-	0.00061
SPIB	DOX-	0.0011
ZSC22	DOX-	0.0014
FEV	DOX-	0.0019
ZN449	DOX-	0.0026
CTCFL	DOX-	0.0034
FOSL2	DOX-	0.0071
PBX3	DOX-	0.0077
EGR2	DOX-	0.015
HINFP	DOX-	0.019
KLF12	DOX-	0.023
