# Supplementary material for: SOX17 integrates HOXA and arterial programs in hemogenic endothelium to drive definitive lympho-myeloid hematopoiesis
Source: Cell Rep. Author manuscript; Available in PMC 2021 Mar 24. (PMC7988717; doi:10.1016/j.celrep.2021.108758)
Supplement: 6 [file NIHMS1674683-supplement-6.xlsx]

## Sheet: Peaks
DEGs with overlapping TS and intragenic SOX17 and ATAC peaks
gene	log2(fold change)	SOX17 peak at promoter	SOX17 peak at intron
TMEM132C	-1.8	no	chr12:128311658-128312220
SPTB	-1.7	no	chr14:64822774-64823632
ANKRD13B	-1.4	chr17:29591523-29591936	no
GRIK4	-1.4	no	chr11:120516195-120516689, chr11:120952510-120952867
SEPT4	-1.4	no	chr17:58527680-58528218
CRB2	-1.3	no	chr9:123374106-123374647
GMPR	-1.3	no	chr6:16276951-16277616
MYEOV	-1.3	chr11:69293222-69293761	no
UNC45B	-1.3	chr17:35141932-35142341	no
BTK	-1.2	chrX:101390706-101391299	no
DPF3	-1.2	no	chr14:72643302-72643738
GRIK3	-1.2	chr1:37035815-37036546, chr1:37038505-37038876	chr1:36824226-36824785, chr1:36924531-36924902, chr1:36931606-36932504
MYO18B	-1.2	no	chr22:25774785-25775505
PRKCB	-1.2	no	chr16:24035019-24035473, chr16:24209088-24209429
SP7	-1.2	chr12:53336474-53336812	no
DGKI	-1.1	chr7:137847075-137847567	no
EFHC2	-1.1	no	chrX:44252827-44253383
NOSTRIN	-1.1	no	chr2:168849325-168849662
FAM162A	-1	chr3:122382901-122383309	no
CDC42EP3	1	no	chr2:37648346-37648903, chr2:37671796-37672355
CORO2B	1	no	chr15:68614659-68615077, chr15:68641240-68641609, chr15:68700546-68702163
CPT1C	1	chr19:49690007-49690887	no
DTX4	1	no	chr11:59173014-59173572
FREM2	1	chr13:38687047-38687506	no
HS3ST3B1	1	chr17:14297640-14298506	chr17:14309626-14310397
ITPKB	1	no	chr1:226650106-226650941, chr1:226660450-226660963
KITLG	1	no	chr12:88579658-88580351
LRP1	1	no	chr12:57175448-57175911
NHSL1	1	chr6:138572375-138572751	chr6:138545081-138545880
NOVA2	1	no	chr19:45952890-45953631, chr19:45955899-45956224
PALLD	1	no	chr4:168631435-168631878, chr4:168831972-168832435
SEMA3A	1	no	chr7:84150593-84150935
AMOT	1.1	no	chrX:112815276-112815855
APOB	1.1	no	chr2:21043047-21043580
BCL2	1.1	no	chr18:63138093-63138521, chr18:63155213-63155595
CGNL1	1.1	no	chr15:57469013-57469422
FAM189A1	1.1	no	chr15:29227149-29227494, chr15:29280491-29280839
FGFR1	1.1	no	chr8:38440648-38441061
FGFR2	1.1	no	chr10:121595803-121596217
GDPD5	1.1	no	chr11:75455015-75455934, chr11:75463382-75464011, chr11:75465774-75466650
GJA1	1.1	no	chr6:121436687-121437800
GREB1L	1.1	chr18:21241117-21241805	no
HLX	1.1	chr1:220876527-220877080, chr1:220878629-220879240	no
JCAD	1.1	no	chr10:30049024-30049679
MAP3K9	1.1	chr14:70809797-70810203	chr14:70771769-70772252
MMP16	1.1	chr8:88327503-88328939	no
MYOG	1.1	chr1:203087314-203087921	no
PODXL	1.1	chr7:131557737-131558294	chr7:131529222-131529899, chr7:131532853-131534277, chr7:131538675-131539206, chr7:131544502-131545256
SH2D3C	1.1	no	chr9:127763943-127764402
STEAP3	1.1	no	chr2:119230740-119231166
TCF7L1	1.1	no	chr2:85174748-85175718, chr2:85185580-85186450, chr2:85255776-85256265
TLE1	1.1	no	chr9:81592979-81593346
TMTC2	1.1	chr12:82686409-82686757	no
USP31	1.1	no	chr16:23093963-23094518
XKR4	1.1	no	chr8:55401073-55401747
ZDHHC14	1.1	no	chr6:157455598-157455917
ABCG1	1.2	no	chr21:42228267-42228601, chr21:42233341-42233873, chr21:42269242-42269998
ANO3	1.2	no	chr11:26331868-26332389
APLN	1.2	chrX:129654966-129655580	no
DSEL	1.2	no	chr18:67515944-67516363
ECM1	1.2	chr1:150508044-150508385	no
FBXL7	1.2	no	chr5:15500488-15500977
GPR55	1.2	no	chr2:230924279-230924789
HMGA2	1.2	no	chr12:65882243-65882608
HOXA10	1.2	no	chr7:27179593-27179978
KIAA1456	1.2	no	chr8:12972282-12972655
LFNG	1.2	chr7:2508209-2509207	chr7:2522295-2522932, chr7:2523821-2524918
NAV2	1.2	no	chr11:19559762-19560090, chr11:19676469-19676876, chr11:19680211-19680651, chr11:19777771-19778095, chr11:20035433-20036011
ONECUT2	1.2	no	chr18:57437450-57438589
PKIG	1.2	chr20:44521592-44522189	chr20:44609922-44610333
PRCP	1.2	chr11:82900168-82900707	no
PTPRD	1.2	no	chr9:8329636-8330097, chr9:8733634-8734054
RASSF2	1.2	chr20:4823614-4824389	no
RCAN2	1.2	no	chr6:46465583-46465907
SCUBE1	1.2	chr22:43346153-43346695	chr22:43274783-43276064, chr22:43293804-43294610
SCUBE3	1.2	no	chr6:35241133-35241898
SFRP2	1.2	chr4:153789890-153791474	no
TIAM2	1.2	no	chr6:154937117-154937965, chr6:155080416-155080781, chr6:155185720-155186382
TMEM243	1.2	no	chr7:87219974-87220436
TRPC5	1.2	no	chrX:111823036-111823415
WLS	1.2	no	chr1:68231909-68232544
ZDHHC21	1.2	chr9:14693446-14693832	no
ABCA4	1.3	no	chr1:94044156-94045160, chr1:94100958-94101402
ADAM19	1.3	no	chr5:157511617-157512008
ADAMTS1	1.3	chr21:26844321-26845862, chr21:26846366-26846860	no
COL12A1	1.3	chr6:75207450-75209221	no
GNA14	1.3	no	chr9:77433841-77434332
KCNK10	1.3	no	chr14:88323825-88324397
LIMCH1	1.3	no	chr4:41515098-41515472
LRFN5	1.3	chr14:41605235-41606048	no
NRXN1	1.3	no	chr2:50346100-50346491
PCDHA12	1.3	no	chr5:140926033-140928537, chr5:140986816-140987188
PLXNA2	1.3	chr1:208245107-208245446	chr1:208044682-208045038, chr1:208233418-208233884
PRDM16	1.3	no	chr1:3101059-3101666, chr1:3105564-3105942, chr1:3155295-3155776, chr1:3313211-3313807, chr1:3322966-3323895, chr1:3415237-3416070
RNF165	1.3	no	chr18:46433429-46433943
SEMA3G	1.3	chr3:52444878-52445430	no
SKIDA1	1.3	no	chr10:21525340-21525881
SVIL	1.3	chr10:29736002-29736554	chr10:29689325-29689702
TEAD1	1.3	no	chr11:12680411-12681158, chr11:12693797-12694334, chr11:12813985-12814949
TNFAIP3	1.3	no	chr6:137879135-137879560
TNFRSF19	1.3	chr13:23568006-23568572	chr13:23578683-23579005
UCHL1	1.3	chr4:41256585-41257094	no
ZSCAN10	1.3	chr16:3102023-3102604	no
APCDD1	1.4	chr18:10453832-10454283	no
ARHGAP28	1.4	no	chr18:6773865-6774278, chr18:6781197-6781846
ASIC2	1.4	no	chr17:33291090-33291484, chr17:33521389-33522064
ASPHD2	1.4	chr22:26428510-26428848	no
BCL6	1.4	no	chr3:187738795-187740032
CRIM1	1.4	no	chr2:36357166-36357975, chr2:36408297-36408651, chr2:36456460-36456876
DLEC1	1.4	chr3:38039015-38039803	chr3:38118065-38118521
FAM124B	1.4	chr2:224401796-224402170, chr2:224406944-224407798	no
FAM222A	1.4	no	chr12:109739667-109740542, chr12:109752109-109752602
FBN1	1.4	chr15:48646098-48646676	chr15:48644480-48645400
FBN3	1.4	no	chr19:8085396-8086004
GRIK2	1.4	no	chr6:101401612-101402546
LSR	1.4	chr19:35247662-35248806	no
PCDHA11	1.4	no	chr5:140926033-140928537, chr5:140986816-140987188
PDE4B	1.4	no	chr1:65793416-65793840, chr1:66271900-66272382
RBM24	1.4	no	chr6:17281698-17282441
SORBS2	1.4	no	chr4:185730612-185730959
TNC	1.4	chr9:115117949-115118792	no
CASC10	1.5	no	chr10:21495691-21496186
CXorf36	1.5	chrX:45200780-45201288	no
DCBLD1	1.5	no	chr6:117483237-117483609
EGFLAM	1.5	no	chr5:38258746-38259280
EMP1	1.5	no	chr12:13203121-13203495
EOMES	1.5	chr3:27722285-27723091	no
FAM184A	1.5	no	chr6:119144946-119145465
FRMD3	1.5	chr9:83543488-83544530	no
GALNT18	1.5	no	chr11:11280061-11280395, chr11:11535547-11535876, chr11:11582172-11582572
GFRA2	1.5	chr8:21812115-21812434	no
MN1	1.5	chr22:27804424-27805328	chr22:27779172-27780524
NHS	1.5	no	chrX:17537706-17538244, chrX:17655455-17655940
PCDH19	1.5	no	chrX:100296255-100296946
PRSS23	1.5	chr11:86796076-86796550	no
S1PR1	1.5	chr1:101235925-101236352, chr1:101236862-101237217	no
SCD5	1.5	chr4:82798826-82799196	no
SDC2	1.5	chr8:96493292-96493706	no
SDK1	1.5	no	chr7:3980342-3980849, chr7:3997507-3997835, chr7:4144386-4145228
VAT1L	1.5	no	chr16:77833428-77834305
ARHGEF26	1.6	no	chr3:154121657-154122853
ERBB2	1.6	no	chr17:39696038-39696518
GLI3	1.6	no	chr7:42228190-42228666
LRP1B	1.6	no	chr2:141570297-141571038
MATN2	1.6	no	chr8:97892829-97893220, chr8:97932510-97932866
MID1	1.6	chrX:10833536-10833854	chrX:10620063-10620848
NCKAP5	1.6	no	chr2:132811408-132811955
NEO1	1.6	chr15:73051432-73052013	chr15:73053102-73053519
PKP2	1.6	no	chr12:32895756-32896543
TLE2	1.6	no	chr19:3034892-3037226
YAP1	1.6	chr11:102109805-102110162	chr11:102111487-102111859
ZNF366	1.6	no	chr5:72451919-72452563
ADM	1.7	chr11:10303263-10304122	no
BMP6	1.7	chr6:7726180-7726568	chr6:7827090-7827500, chr6:7878137-7878553
BMP7	1.7	no	chr20:57250995-57252146
DOCK9	1.7	no	chr13:98827442-98828192
ESRRG	1.7	no	chr1:216600765-216601479
FAM111B	1.7	chr11:59106260-59106629	no
FCN3	1.7	chr1:27374354-27375080	no
GAD2	1.7	chr10:26215843-26216175	no
HAPLN3	1.7	chr15:88897588-88897941	no
IL17RD	1.7	no	chr3:57130502-57131253, chr3:57152204-57152584, chr3:57159252-57159935
IQCA1	1.7	no	chr2:236338741-236339086, chr2:236359479-236359873, chr2:236388969-236389428
KCNH1	1.7	no	chr1:211133864-211134514
PLEKHD1	1.7	no	chr14:69487316-69488167
VSIR	1.7	no	chr10:71767516-71767975
ARHGEF15	1.8	chr17:8309889-8311218	no
DLL1	1.8	no	chr6:170286337-170286782
MSX2	1.8	chr5:174720643-174721061	no
NOTCH4	1.8	chr6:32222523-32224364	chr6:32196204-32197077
ROBO4	1.8	chr11:124898770-124899492, chr11:124900201-124900796	chr11:124897607-124897969
SYN2	1.8	no	chr3:12158651-12159143
GPC3	1.9	no	chrX:133984892-133985296
HSPG2	1.9	no	chr1:21900142-21900579, chr1:21909540-21910539, chr1:21924535-21924952
NTM	1.9	no	chr11:131465872-131466217, chr11:131656649-131657034, chr11:131674143-131674608, chr11:131868293-131868711, chr11:131904638-131905015, chr11:131910955-131911705
TRPC4	1.9	chr13:37870229-37870751	no
CNTNAP2	2	no	chr7:147903555-147904215
GRK5	2	chr10:119206069-119206733	chr10:119271208-119271830, chr10:119404888-119405748
HAS2	2	no	chr8:121639149-121639689
NDNF	2	chr4:121072783-121073174	no
RBP1	2	chr3:139539517-139540235	no
RSPO2	2	no	chr8:108082765-108083124
SYNE2	2	no	chr14:64197004-64197339
TOX3	2	no	chr16:52498631-52499008
WNT5B	2	no	chr12:1592628-1593567, chr12:1634750-1635128
ZIC3	2	no	chrX:137573678-137574347
ADORA1	2.1	chr1:203087314-203087921	chr1:203127838-203128276
CSGALNACT1	2.1	no	chr8:19602300-19602641
FRAS1	2.1	no	chr4:78125699-78126462, chr4:78307011-78307462
FST	2.1	no	chr5:53482853-53483730
MAFB	2.1	chr20:40689560-40690183	no
MAMLD1	2.1	no	chrX:150365532-150366074, chrX:150420635-150421094, chrX:150506834-150507761
PDGFB	2.1	no	chr22:39234353-39235415
COL13A1	2.2	no	chr10:69866750-69867419, chr10:69901930-69903464
ENPP1	2.2	no	chr6:131859563-131860137, chr6:131863656-131864050
PREX2	2.2	chr8:67951713-67952869	no
SOX17	2.2	chr8:54454480-54455105	no
TRPA1	2.2	chr8:72075360-72075856	no
HS3ST1	2.3	no	chr4:11428104-11429443
CDX2	2.4	chr13:27971030-27971865	no
SLIT3	2.4	no	chr5:168671118-168671463, chr5:168706755-168707075, chr5:168877343-168877767, chr5:168946394-168946725, chr5:169164659-169165018
ALPL	2.5	chr1:21508539-21509024	chr1:21573992-21575003
DMRTA2	2.5	chr1:50422590-50423877	no
LRIG3	2.6	no	chr12:58919510-58920105
PRRX1	2.6	no	chr1:170671510-170671898
ROBO2	2.6	chr3:75906411-75907180	no
DKK2	2.8	no	chr4:107037174-107037565
MGLL	2.9	no	chr3:127697882-127698370
VAX1	3	no	chr10:117134776-117135180
VCAN	3.3	no	chr5:83473462-83473805
COL15A1	3.4	no	chr9:98943926-98944961, chr9:98999019-98999526

## Sheet: KEGG
DEGs with overlapping TS and intragenic SOX17 and ATAC peaks
KEGG	adjusted p-value
Axon guidance	3.9e-05
Hippo signaling pathway	0.00061
Prostate cancer	0.0025
Parathyroid hormone synthesis, secretion and action	0.0026
Wnt signaling pathway	0.0026
Pathways in cancer	0.0038
EGFR tyrosine kinase inhibitor resistance	0.0047
Cell adhesion molecules (CAMs)	0.0066
TGF-beta signaling pathway	0.0066
Proteoglycans in cancer	0.0066
Breast cancer	0.0066
Gastric cancer	0.0066
Notch signaling pathway	0.0066
MicroRNAs in cancer	0.011
Hippo signaling pathway - multiple species	0.013
ECM-receptor interaction	0.036
Morphine addiction	0.039
Protein digestion and absorption	0.042
Endocrine resistance	0.042
Melanogenesis	0.048
NF-kappa B signaling pathway	0.048
